# Supplementary material for: Impact of urban land use tax on carbon emission efficiency of urban construction land——Analysis based on panel data of 30 provinces in China
Source: PLoS One. 2024 May 24;19(5):e0299730. doi: 10.1371/journal.pone.0299730 (PMC11125498; doi:10.1371/journal.pone.0299730)
Supplement: S1 Dataset — (XLSX) [file pone.0299730.s001.xlsx]

## Sheet: summary1
year	id	TE	PTE	SE	TAX	URB	IS	EL	LT			TE	PTE	SE	TAX	LNURB	LNIS	EL	LNLT		year	id	lnte	lnpte	lnse	lntax	lnurb	lnis	el	LNLT		Robustness check	TE	TAX		TE	TAX	LNURB		TE	TAX	LNURB	LNIS		TE	TAX	LNURB	LNIS	EL
2011	Beijing	0.723202	0.760014	0.970035	1.5204	84.33	50.8014	1.31641	2515.51			0.723202	0.760014	0.970035	1.5204	4.43474	3.92792	1.31641	7.83023		2006	1	-0.324066	-0.274418	-0.0304234	0.418973	4.43474	3.92792	1.31641	7.83023			0.723202	1.5204		0.723202	1.5204	4.43474		0.723202	1.5204	4.43474	3.92792		0.723202	1.5204	4.43474	3.92792	1.31641
2011	Tianjin	1	1	1	0.4932	75.73	48.5577	0.937192	3867.07			1	1	1	0.4932	4.32717	3.88275	0.937192	8.26025		2006	2	0	0	0	-0.706841	4.32717	3.88275	0.937192	8.26025			1	0.4932		1	0.4932	4.32717		1	0.4932	4.32717	3.88275		1	0.4932	4.32717	3.88275	0.937192
2011	Hebei	1	1	1	3.9003	38.44	49.8256	0.463521	9272.67			1	1	1	3.9003	3.6491	3.90853	0.463521	9.13483		2006	3	0	0	0	1.36105	3.6491	3.90853	0.463521	9.13483			1	3.9003		1	3.9003	3.6491		1	3.9003	3.6491	3.90853		1	3.9003	3.6491	3.90853	0.463521
2011	Shanxi	1	1	1	1.2442	43.01	48.2511	0.33162	2544.95			1	1	1	1.2442	3.76143	3.87642	0.33162	7.84187		2006	4	0	0	0	0.218493	3.76143	3.87642	0.33162	7.84187			1	1.2442		1	1.2442	3.76143		1	1.2442	3.76143	3.87642		1	1.2442	3.76143	3.87642	0.33162
2011	Inner Mongolia	1	1	1	7.1987	48.64	47.9503	0.371031	3144.41			1	1	1	7.1987	3.88445	3.87017	0.371031	8.05338		2006	5	0	0	0	1.9739	3.88445	3.87017	0.371031	8.05338			1	7.1987		1	7.1987	3.88445		1	7.1987	3.88445	3.87017		1	7.1987	3.88445	3.87017	0.371031
2011	Liaoning	0.630778	0.667739	0.987577	5.2882	58.99	48.119	0.520978	21333.8			0.630778	0.667739	0.987577	5.2882	4.07737	3.87368	0.520978	9.96805		2006	6	-0.460801	-0.403858	-0.0125004	1.66548	4.07737	3.87368	0.520978	9.96805			0.630778	5.2882		0.630778	5.2882	4.07737		0.630778	5.2882	4.07737	3.87368		0.630778	5.2882	4.07737	3.87368	0.520978
2011	Jilin	0.594538	0.681748	0.940717	4.4825	52.97	50.0853	0.543965	4879.02			0.594538	0.681748	0.940717	4.4825	3.96973	3.91373	0.543965	8.4927		2006	7	-0.519971	-0.383095	-0.0611129	1.50018	3.96973	3.91373	0.543965	8.4927			0.594538	4.4825		0.594538	4.4825	3.96973		0.594538	4.4825	3.96973	3.91373		0.594538	4.4825	3.96973	3.91373	0.543965
2011	Heiongjiang	0.590472	0.798988	0.919492	1.1168	53.5	49.889	0.624613	3594.87			0.590472	0.798988	0.919492	1.1168	3.97968	3.9098	0.624613	8.18726		2006	8	-0.526832	-0.224409	-0.0839338	0.110467	3.97968	3.9098	0.624613	8.18726			0.590472	1.1168		0.590472	1.1168	3.97968		0.590472	1.1168	3.97968	3.9098		0.590472	1.1168	3.97968	3.9098	0.624613
2011	Shanghai	1	1	1	3.6059	88.7	49.9331	1.14556	7680.13			1	1	1	3.6059	4.48526	3.91068	1.14556	8.94639		2006	9	0	0	0	1.28257	4.48526	3.91068	1.14556	8.94639			1	3.6059		1	3.6059	4.48526		1	3.6059	4.48526	3.91068		1	3.6059	4.48526	3.91068	1.14556
2011	Jiangsu	0.958088	1	0.984085	17.7468	51.9	49.892	1.07245	25918.3			0.958088	1	0.984085	17.7468	3.94932	3.90986	1.07245	10.1627		2006	10	-0.0428152	0	-0.0160426	2.87621	3.94932	3.90986	1.07245	10.1627			0.958088	17.7468		0.958088	17.7468	3.94932		0.958088	17.7468	3.94932	3.90986		0.958088	17.7468	3.94932	3.90986	1.07245
2011	Zhejiang	1	1	1	12.1797	56.5	50.1961	1.1207	18588.4			1	1	1	12.1797	4.03424	3.91594	1.1207	9.83029		2006	11	0	0	0	2.49977	4.03424	3.91594	1.1207	9.83029			1	12.1797		1	12.1797	4.03424		1	12.1797	4.03424	3.91594		1	12.1797	4.03424	3.91594	1.1207
2011	Anhui	0.615826	0.665203	0.964039	8.166	37.1	48.5977	0.721503	13329.4			0.615826	0.665203	0.964039	8.166	3.61362	3.88358	0.721503	9.49773		2006	12	-0.484791	-0.407664	-0.0366239	2.09998	3.61362	3.88358	0.721503	9.49773			0.615826	8.166		0.615826	8.166	3.61362		0.615826	8.166	3.61362	3.88358		0.615826	8.166	3.61362	3.88358	0.721503
2011	Fujian	1	1	1	3.8836	48	49.7854	0.982179	11100.4			1	1	1	3.8836	3.8712	3.90772	0.982179	9.31473		2006	13	0	0	0	1.35676	3.8712	3.90772	0.982179	9.31473			1	3.8836		1	3.8836	3.8712		1	3.8836	3.8712	3.90772		1	3.8836	3.8712	3.90772	0.982179
2011	Jiangxi	0.574824	0.639117	0.945321	3.7454	38.68	48.5853	0.833469	5952.05			0.574824	0.639117	0.945321	3.7454	3.65532	3.88332	0.833469	8.69149		2006	14	-0.553692	-0.447668	-0.0562308	1.32053	3.65532	3.88332	0.833469	8.69149			0.574824	3.7454		0.574824	3.7454	3.65532		0.574824	3.7454	3.65532	3.88332		0.574824	3.7454	3.65532	3.88332	0.833469
2011	Shandong	0.903577	1	0.914279	39.6537	46.1	49.5242	0.762048	24379.9			0.903577	1	0.914279	39.6537	3.83081	3.90246	0.762048	10.1015		2006	15	-0.101394	0	-0.0896192	3.68018	3.83081	3.90246	0.762048	10.1015			0.903577	39.6537		0.903577	39.6537	3.83081		0.903577	39.6537	3.83081	3.90246		0.903577	39.6537	3.83081	3.90246	0.762048
2011	Henan	0.815246	0.845383	0.99771	10.8989	32.47	48.9592	0.643415	7046.85			0.815246	0.845383	0.99771	10.8989	3.48032	3.89099	0.643415	8.86034		2006	16	-0.204265	-0.167965	-0.00229301	2.38866	3.48032	3.89099	0.643415	8.86034			0.815246	10.8989		0.815246	10.8989	3.48032		0.815246	10.8989	3.48032	3.89099		0.815246	10.8989	3.48032	3.89099	0.643415
2011	Hubei	0.659347	0.725463	0.982733	3.3905	43.8	49.5209	0.596559	7830.92			0.659347	0.725463	0.982733	3.3905	3.77963	3.90239	0.596559	8.96584		2006	17	-0.416505	-0.320945	-0.0174176	1.22098	3.77963	3.90239	0.596559	8.96584			0.659347	3.3905		0.659347	3.3905	3.77963		0.659347	3.3905	3.77963	3.90239		0.659347	3.3905	3.77963	3.90239	0.596559
2011	Hunan	0.706153	0.771573	0.978607	9.7905	38.71	48.9483	0.631293	5840.31			0.706153	0.771573	0.978607	9.7905	3.6561	3.89076	0.631293	8.67254		2006	18	-0.347923	-0.259324	-0.0216251	2.28141	3.6561	3.89076	0.631293	8.67254			0.706153	9.7905		0.706153	9.7905	3.6561		0.706153	9.7905	3.6561	3.89076		0.706153	9.7905	3.6561	3.89076	0.631293
2011	Guangdong	1	1	1	6.8404	63	49.2401	1.24599	14460.3			1	1	1	6.8404	4.14313	3.89671	1.24599	9.57916		2006	19	0	0	0	1.92285	4.14313	3.89671	1.24599	9.57916			1	6.8404		1	6.8404	4.14313		1	6.8404	4.14313	3.89671		1	6.8404	4.14313	3.89671	1.24599
2011	Guangxi	0.633211	0.702361	0.915719	4.0024	34.64	48.4665	0.688349	4792.18			0.633211	0.702361	0.915719	4.0024	3.54501	3.88087	0.688349	8.47474		2006	20	-0.456952	-0.353308	-0.0880461	1.38689	3.54501	3.88087	0.688349	8.47474			0.633211	4.0024		0.633211	4.0024	3.54501		0.633211	4.0024	3.54501	3.88087		0.633211	4.0024	3.54501	3.88087	0.688349
2011	Hainan	0.41591	1	0.530647	0.7212	46.1	48.0936	0.777652	980.58			0.41591	1	0.530647	0.7212	3.83081	3.87315	0.777652	6.88814		2006	21	-0.877287	0	-0.633659	-0.326839	3.83081	3.87315	0.777652	6.88814			0.41591	0.7212		0.41591	0.7212	3.83081		0.41591	0.7212	3.83081	3.87315		0.41591	0.7212	3.83081	3.87315	0.777652
2011	Chongqing	0.564958	0.639524	0.945444	4.3001	46.7	49.372	0.649116	5950.95			0.564958	0.639524	0.945444	4.3001	3.84374	3.89938	0.649116	8.69131		2006	22	-0.571004	-0.447031	-0.0561001	1.45864	3.84374	3.89938	0.649116	8.69131			0.564958	4.3001		0.564958	4.3001	3.84374		0.564958	4.3001	3.84374	3.89938		0.564958	4.3001	3.84374	3.89938	0.649116
2011	Sichuan	0.630949	0.67947	0.991373	8.3916	34.3	48.2312	0.561656	8844.37			0.630949	0.67947	0.991373	8.3916	3.53515	3.87601	0.561656	9.08754		2006	23	-0.46053	-0.386442	-0.00866416	2.12723	3.53515	3.87601	0.561656	9.08754			0.630949	8.3916		0.630949	8.3916	3.53515		0.630949	8.3916	3.53515	3.87601		0.630949	8.3916	3.53515	3.87601	0.561656
2011	Guizhou	1	1	1	2.314	27.46	49.5806	0.268096	1546.4			1	1	1	2.314	3.31273	3.9036	0.268096	7.34368		2006	24	0	0	0	0.838978	3.31273	3.9036	0.268096	7.34368			1	2.314		1	2.314	3.31273		1	2.314	3.31273	3.9036		1	2.314	3.31273	3.9036	0.268096
2011	Yunnan	0.672434	0.828967	0.942629	2.7269	30.5	48.2759	0.490456	3815.81			0.672434	0.828967	0.942629	2.7269	3.41773	3.87693	0.490456	8.24691		2006	25	-0.396851	-0.187575	-0.0590822	1.00317	3.41773	3.87693	0.490456	8.24691			0.672434	2.7269		0.672434	2.7269	3.41773		0.672434	2.7269	3.41773	3.87693		0.672434	2.7269	3.41773	3.87693	0.490456
2011	Shaanxi	0.663936	0.746407	0.957644	2.6681	39.12	49.5809	0.683316	2354.16			0.663936	0.746407	0.957644	2.6681	3.66663	3.90361	0.683316	7.76394		2006	26	-0.409569	-0.292484	-0.0432791	0.981367	3.66663	3.90361	0.683316	7.76394			0.663936	2.6681		0.663936	2.6681	3.66663		0.663936	2.6681	3.66663	3.90361		0.663936	2.6681	3.66663	3.90361	0.683316
2011	Gansu	0.628284	0.879989	0.894948	0.3286	31.09	49.312	0.409726	2471.88			0.628284	0.879989	0.894948	0.3286	3.43689	3.89817	0.409726	7.81273		2006	27	-0.464762	-0.127846	-0.110989	-1.11291	3.43689	3.89817	0.409726	7.81273			0.628284	0.3286		0.628284	0.3286	3.43689		0.628284	0.3286	3.43689	3.89817		0.628284	0.3286	3.43689	3.89817	0.409726
2011	Qinghai	0.589484	1	0.664975	0.2351	39.26	48.829	0.300512	691.56			0.589484	1	0.664975	0.2351	3.67021	3.88832	0.300512	6.53895		2006	28	-0.528508	0	-0.408006	-1.44774	3.67021	3.88832	0.300512	6.53895			0.589484	0.2351		0.589484	0.2351	3.67021		0.589484	0.2351	3.67021	3.88832		0.589484	0.2351	3.67021	3.88832	0.300512
2011	Ningxia	0.765594	1	0.889815	0.0829	43	48.1041	0.225313	1637.68			0.765594	1	0.889815	0.0829	3.7612	3.87337	0.225313	7.40104		2006	29	-0.267104	0	-0.116742	-2.49012	3.7612	3.87337	0.225313	7.40104			0.765594	0.0829		0.765594	0.0829	3.7612		0.765594	0.0829	3.7612	3.87337		0.765594	0.0829	3.7612	3.87337	0.225313
2011	Xinjiang	0.561983	0.718785	0.927694	0.1982	37.94	50.5338	0.416297	6395.37			0.561983	0.718785	0.927694	0.1982	3.63601	3.92264	0.416297	8.76333		2006	30	-0.576283	-0.330193	-0.0750534	-1.61848	3.63601	3.92264	0.416297	8.76333			0.561983	0.1982		0.561983	0.1982	3.63601		0.561983	0.1982	3.63601	3.92264		0.561983	0.1982	3.63601	3.92264	0.416297
2012	Beijing	0.730815	0.778384	0.974691	1.3045	84.5	72.8774	0.679313	2438.75			0.730815	0.778384	0.974691	1.3045	4.43675	4.28878	0.679313	7.79924		2007	1	-0.313595	-0.250535	-0.0256351	0.26582	4.43675	4.28878	0.679313	7.79924			0.730815	1.3045		0.730815	1.3045	4.43675		0.730815	1.3045	4.43675	4.28878		0.730815	1.3045	4.43675	4.28878	0.679313
2012	Tianjin	1	1	1	1.2689	76.31	41.4493	1.00087	3949.27			1	1	1	1.2689	4.3348	3.72447	1.00087	8.28129		2007	2	0	0	0	0.23815	4.3348	3.72447	1.00087	8.28129			1	1.2689		1	1.2689	4.3348		1	1.2689	4.3348	3.72447		1	1.2689	4.3348	3.72447	1.00087
2012	Hebei	1	1	1	4.1515	40.25	39.169	1.97314	8838.24			1	1	1	4.1515	3.69511	3.66788	1.97314	9.08684		2007	3	0	0	0	1.42347	3.69511	3.66788	1.97314	9.08684			1	4.1515		1	4.1515	3.69511		1	4.1515	3.69511	3.66788		1	4.1515	3.69511	3.66788	1.97314
2012	Shanxi	1	1	1	1.7933	44.03	37.0646	2.67581	4591.68			1	1	1	1.7933	3.78487	3.61266	2.67581	8.432		2007	4	0	0	0	0.584057	3.78487	3.61266	2.67581	8.432			1	1.7933		1	1.7933	3.78487		1	1.7933	3.78487	3.61266		1	1.7933	3.78487	3.61266	2.67581
2012	Inner Mongolia	1	1	1	3.7356	50.15	40.8041	2.38754	8247.91			1	1	1	3.7356	3.91502	3.70878	2.38754	9.01772		2007	5	0	0	0	1.31791	3.91502	3.70878	2.38754	9.01772			1	3.7356		1	3.7356	3.91502		1	3.7356	3.91502	3.70878		1	3.7356	3.91502	3.70878	2.38754
2012	Liaoning	0.633031	0.662042	0.99318	5.968	59.2	40.8185	1.75726	10956.7			0.633031	0.662042	0.99318	5.968	4.08092	3.70914	1.75726	9.3017		2007	6	-0.457236	-0.412426	-0.00684315	1.78641	4.08092	3.70914	1.75726	9.3017			0.633031	5.968		0.633031	5.968	4.08092		0.633031	5.968	4.08092	3.70914		0.633031	5.968	4.08092	3.70914	1.75726
2012	Jilin	0.611973	0.69373	0.957125	3.2771	53.16	45.0009	1.63215	4098.89			0.611973	0.69373	0.957125	3.2771	3.97331	3.80668	1.63215	8.31847		2007	7	-0.491067	-0.365673	-0.0438216	1.18696	3.97331	3.80668	1.63215	8.31847			0.611973	3.2771		0.611973	3.2771	3.97331		0.611973	3.2771	3.97331	3.80668		0.611973	3.2771	3.97331	3.80668	1.63215
2012	Heiongjiang	0.630563	0.790781	0.976761	1.4806	53.9	39.9056	1.5244	3230.53			0.630563	0.790781	0.976761	1.4806	3.98713	3.68652	1.5244	8.0804		2007	8	-0.461142	-0.234734	-0.0235137	0.392447	3.98713	3.68652	1.5244	8.0804			0.630563	1.4806		0.630563	1.4806	3.98713		0.630563	1.4806	3.98713	3.68652		0.630563	1.4806	3.98713	3.68652	1.5244
2012	Shanghai	1	1	1	2.0276	88.7	53.0197	0.808119	2180.6			1	1	1	2.0276	4.48526	3.97066	0.808119	7.68736		2007	9	0	0	0	0.706853	4.48526	3.97066	0.808119	7.68736			1	2.0276		1	2.0276	4.48526		1	2.0276	4.48526	3.97066		1	2.0276	4.48526	3.97066	0.808119
2012	Jiangsu	0.95073	1	0.986001	14.7576	53.2	40.2029	0.861212	29784.8			0.95073	1	0.986001	14.7576	3.97406	3.69394	0.861212	10.3018		2007	10	-0.0505256	0	-0.0140982	2.69176	3.97406	3.69394	0.861212	10.3018			0.95073	14.7576		0.95073	14.7576	3.97406		0.95073	14.7576	3.97406	3.69394		0.95073	14.7576	3.97406	3.69394	0.861212
2012	Zhejiang	0.984527	1	0.994057	15.2882	57.2	42.9683	0.816712	18196.1			0.984527	1	0.994057	15.2882	4.04655	3.76046	0.816712	9.80896		2007	11	-0.0155938	0	-0.00596084	2.72708	4.04655	3.76046	0.816712	9.80896			0.984527	15.2882		0.984527	15.2882	4.04655		0.984527	15.2882	4.04655	3.76046		0.984527	15.2882	4.04655	3.76046	0.816712
2012	Anhui	0.593015	0.615564	0.980405	6.4702	38.7	46.6398	1.25764	12844.8			0.593015	0.615564	0.980405	6.4702	3.65584	3.84246	1.25764	9.46069		2007	12	-0.522536	-0.485217	-0.0197898	1.86721	3.65584	3.84246	1.25764	9.46069			0.593015	6.4702		0.593015	6.4702	3.65584		0.593015	6.4702	3.65584	3.84246		0.593015	6.4702	3.65584	3.84246	1.25764
2012	Fujian	1	1	1	6.5264	48.7	44.8356	0.918412	9952.23			1	1	1	6.5264	3.88568	3.803	0.918412	9.20555		2007	13	0	0	0	1.87586	3.88568	3.803	0.918412	9.20555			1	6.5264		1	6.5264	3.88568		1	6.5264	3.88568	3.803		1	6.5264	3.88568	3.803	0.918412
2012	Jiangxi	0.585208	0.644957	0.946718	5.0805	39.8	38.1667	1.09996	6175.72			0.585208	0.644957	0.946718	5.0805	3.68387	3.64196	1.09996	8.72838		2007	14	-0.535788	-0.438571	-0.054754	1.62541	3.68387	3.64196	1.09996	8.72838			0.585208	5.0805		0.585208	5.0805	3.68387		0.585208	5.0805	3.68387	3.64196		0.585208	5.0805	3.68387	3.64196	1.09996
2012	Shandong	0.9377	1	0.962427	41.3826	46.75	37.0053	1.21732	20196.4			0.9377	1	0.962427	41.3826	3.84481	3.61106	1.21732	9.91326		2007	15	-0.0643253	0	-0.0382967	3.72286	3.84481	3.61106	1.21732	9.91326			0.9377	41.3826		0.9377	41.3826	3.84481		0.9377	41.3826	3.84481	3.61106		0.9377	41.3826	3.84481	3.61106	1.21732
2012	Henan	0.841933	0.880876	0.993616	17.1054	34.34	35.2641	1.39439	8206.81			0.841933	0.880876	0.993616	17.1054	3.53631	3.56287	1.39439	9.01272		2007	16	-0.172055	-0.126838	-0.00640397	2.83939	3.53631	3.56287	1.39439	9.01272			0.841933	17.1054		0.841933	17.1054	3.53631		0.841933	17.1054	3.53631	3.56287		0.841933	17.1054	3.53631	3.56287	1.39439
2012	Hubei	0.69077	0.742799	0.984386	3.8516	44.3	49.4863	1.51039	8579.7			0.69077	0.742799	0.984386	3.8516	3.79098	3.9017	1.51039	9.05715		2007	17	-0.369948	-0.29733	-0.015737	1.34849	3.79098	3.9017	1.51039	9.05715			0.69077	3.8516		0.69077	3.8516	3.79098		0.69077	3.8516	3.79098	3.9017		0.69077	3.8516	3.79098	3.9017	1.51039
2012	Hunan	0.708602	0.745989	0.979023	9.8497	40.45	48.2874	1.42557	8117.52			0.708602	0.745989	0.979023	9.8497	3.70007	3.87717	1.42557	9.00178		2007	18	-0.344461	-0.293044	-0.0211998	2.28744	3.70007	3.87717	1.42557	9.00178			0.708602	9.8497		0.708602	9.8497	3.70007		0.708602	9.8497	3.70007	3.87717		0.708602	9.8497	3.70007	3.87717	1.42557
2012	Guangdong	1	1	1	11.581	63.14	45.7648	0.745593	17550.8			1	1	1	11.581	4.14535	3.82351	0.745593	9.77285		2007	19	0	0	0	2.44937	4.14535	3.82351	0.745593	9.77285			1	11.581		1	11.581	4.14535		1	11.581	4.14535	3.82351		1	11.581	4.14535	3.82351	0.745593
2012	Guangxi	0.643061	0.692798	0.942353	3.9951	36.24	48.5545	1.30172	5815.48			0.643061	0.692798	0.942353	3.9951	3.59016	3.88269	1.30172	8.66828		2007	20	-0.441515	-0.367017	-0.0593758	1.38507	3.59016	3.88269	1.30172	8.66828			0.643061	3.9951		0.643061	3.9951	3.59016		0.643061	3.9951	3.59016	3.88269		0.643061	3.9951	3.59016	3.88269	1.30172
2012	Hainan	0.41787	1	0.527181	0.8647	47.2	57.7528	1.17856	1768.17			0.41787	1	0.527181	0.8647	3.85439	4.05617	1.17856	7.4777		2007	21	-0.872585	0	-0.640212	-0.145373	3.85439	4.05617	1.17856	7.4777			0.41787	0.8647		0.41787	0.8647	3.85439		0.41787	0.8647	3.85439	4.05617		0.41787	0.8647	3.85439	4.05617	1.17856
2012	Chongqing	0.542131	0.623766	0.941819	4.4941	48.34	48.0209	1.43315	6080.09			0.542131	0.623766	0.941819	4.4941	3.87826	3.87164	1.43315	8.71277		2007	22	-0.612248	-0.47198	-0.0599417	1.50277	3.87826	3.87164	1.43315	8.71277			0.542131	4.4941		0.542131	4.4941	3.87826		0.542131	4.4941	3.87826	3.87164		0.542131	4.4941	3.87826	3.87164	1.43315
2012	Sichuan	0.637688	0.69095	0.987197	8.4706	35.6	45.2244	1.6151	9766.9			0.637688	0.69095	0.987197	8.4706	3.57235	3.81164	1.6151	9.18675		2007	23	-0.449906	-0.369688	-0.0128855	2.1366	3.57235	3.81164	1.6151	9.18675			0.637688	8.4706		0.637688	8.4706	3.57235		0.637688	8.4706	3.57235	3.81164		0.637688	8.4706	3.57235	3.81164	1.6151
2012	Guizhou	1	1	1	2.7885	28.24	49.9778	3.35086	1884.23			1	1	1	2.7885	3.34074	3.91158	3.35086	7.54127		2007	24	0	0	0	1.0255	3.34074	3.91158	3.35086	7.54127			1	2.7885		1	2.7885	3.34074		1	2.7885	3.34074	3.91158		1	2.7885	3.34074	3.91158	3.35086
2012	Yunnan	0.669709	0.831483	0.948608	3.1693	31.6	47.4616	1.83743	6030.3			0.669709	0.831483	0.948608	3.1693	3.45316	3.85992	1.83743	8.70455		2007	25	-0.400911	-0.184544	-0.0527601	1.15351	3.45316	3.85992	1.83743	8.70455			0.669709	3.1693		0.669709	3.1693	3.45316		0.669709	3.1693	3.45316	3.85992		0.669709	3.1693	3.45316	3.85992	1.83743
2012	Shaanxi	0.675444	0.762303	0.957011	3.3775	40.62	39.1656	1.36246	3004.02			0.675444	0.762303	0.957011	3.3775	3.70426	3.6678	1.36246	8.00771		2007	26	-0.392385	-0.271411	-0.0439401	1.21714	3.70426	3.6678	1.36246	8.00771			0.675444	3.3775		0.675444	3.3775	3.70426		0.675444	3.3775	3.70426	3.6678		0.675444	3.3775	3.70426	3.6678	1.36246
2012	Gansu	0.63936	0.798058	0.919165	0.549	31.59	44.7719	2.20166	2325.27			0.63936	0.798058	0.919165	0.549	3.45284	3.80158	2.20166	7.75159		2007	27	-0.447288	-0.225574	-0.0842896	-0.599657	3.45284	3.80158	2.20166	7.75159			0.63936	0.549		0.63936	0.549	3.45284		0.63936	0.549	3.45284	3.80158		0.63936	0.549	3.45284	3.80158	2.20166
2012	Qinghai	0.623622	1	0.690672	0.2008	40.07	40.3342	2.99185	121.14			0.623622	1	0.690672	0.2008	3.69063	3.6972	2.99185	4.79695		2007	28	-0.47221	0	-0.37009	-1.60545	3.69063	3.6972	2.99185	4.79695			0.623622	0.2008		0.623622	0.2008	3.69063		0.623622	0.2008	3.69063	3.6972		0.623622	0.2008	3.69063	3.6972	2.99185
2012	Ningxia	0.821061	1	0.975942	0.0699	44.02	42.9023	3.85058	4235.69			0.821061	1	0.975942	0.0699	3.78464	3.75892	3.85058	8.3513		2007	29	-0.197158	0	-0.0243524	-2.66069	3.78464	3.75892	3.85058	8.3513			0.821061	0.0699		0.821061	0.0699	3.78464		0.821061	0.0699	3.78464	3.75892		0.821061	0.0699	3.78464	3.75892	3.85058
2012	Xinjiang	0.580632	0.698841	0.944514	0.149	39.15	43.0788	2.27185	5649.1			0.580632	0.698841	0.944514	0.149	3.6674	3.76303	2.27185	8.63925		2007	30	-0.543638	-0.358332	-0.0570848	-1.90381	3.6674	3.76303	2.27185	8.63925			0.580632	0.149		0.580632	0.149	3.6674		0.580632	0.149	3.6674	3.76303		0.580632	0.149	3.6674	3.76303	2.27185
2013	Beijing	0.79228	0.676115	0.975211	1.3541	84.9	74.0142	0.609818	2218.92			0.79228	0.676115	0.975211	1.3541	4.44147	4.30426	0.609818	7.70478		2008	1	-0.23284	-0.391392	-0.0251012	0.303137	4.44147	4.30426	0.609818	7.70478			0.79228	1.3541		0.79228	1.3541	4.44147		0.79228	1.3541	4.44147	4.30426		0.79228	1.3541	4.44147	4.30426	0.609818
2013	Tianjin	1	0.839109	0.969332	1.7953	77.23	38.6735	0.860746	3419.22			1	0.839109	0.969332	1.7953	4.34679	3.65515	0.860746	8.13717		2008	2	0	-0.175415	-0.0311486	0.585172	4.34679	3.65515	0.860746	8.13717			1	1.7953		1	1.7953	4.34679		1	1.7953	4.34679	3.65515		1	1.7953	4.34679	3.65515	0.860746
2013	Hebei	1	1	1	6.4937	41.9	37.9863	1.71838	8524.65			1	1	1	6.4937	3.73529	3.63722	1.71838	9.05072		2008	3	0	0	0	1.87083	3.73529	3.63722	1.71838	9.05072			1	6.4937		1	6.4937	3.73529		1	6.4937	3.73529	3.63722		1	6.4937	3.73529	3.63722	1.71838
2013	Shanxi	1	0.790819	0.871237	2.2306	45.11	35.7367	2.36203	2394.88			1	0.790819	0.871237	2.2306	3.8091	3.57618	2.36203	7.78109		2008	4	0	-0.234687	-0.137842	0.802271	3.8091	3.57618	2.36203	7.78109			1	2.2306		1	2.2306	3.8091		1	2.2306	3.8091	3.57618		1	2.2306	3.8091	3.57618	2.36203
2013	Inner Mongolia	1	1	1	10.1264	51.71	37.7123	2.05695	5780.4			1	1	1	10.1264	3.94565	3.62999	2.05695	8.66223		2008	5	0	0	0	2.31515	3.94565	3.62999	2.05695	8.66223			1	10.1264		1	10.1264	3.94565		1	10.1264	3.94565	3.62999		1	10.1264	3.94565	3.62999	2.05695
2013	Liaoning	0.661117	0.720148	0.963224	24.3289	60.05	38.206	1.46395	7887.86			0.661117	0.720148	0.963224	24.3289	4.09518	3.64299	1.46395	8.97308		2008	6	-0.413824	-0.328299	-0.0374695	3.19166	4.09518	3.64299	1.46395	8.97308			0.661117	24.3289		0.661117	24.3289	4.09518		0.661117	24.3289	4.09518	3.64299		0.661117	24.3289	4.09518	3.64299	1.46395
2013	Jilin	0.610688	0.929051	0.925056	6.9296	53.21	44.3407	1.31115	3706.06			0.610688	0.929051	0.925056	6.9296	3.97425	3.7919	1.31115	8.21772		2008	7	-0.493168	-0.0735922	-0.0779007	1.9358	3.97425	3.7919	1.31115	8.21772			0.610688	6.9296		0.610688	6.9296	3.97425		0.610688	6.9296	3.97425	3.7919		0.610688	6.9296	3.97425	3.7919	1.31115
2013	Heiongjiang	0.64321	0.830829	0.577209	1.861	55.4	39.5857	1.38196	2579.2			0.64321	0.830829	0.577209	1.861	4.01458	3.67847	1.38196	7.85523		2008	8	-0.441283	-0.185331	-0.549551	0.621114	4.01458	3.67847	1.38196	7.85523			0.64321	1.861		0.64321	1.861	4.01458		0.64321	1.861	4.01458	3.67847		0.64321	1.861	4.01458	3.67847	1.38196
2013	Shanghai	1	1	1	1.53	88.6	54.1331	0.751269	2468.15			1	1	1	1.53	4.48413	3.99145	0.751269	7.81122		2008	9	0	0	0	0.425268	4.48413	3.99145	0.751269	7.81122			1	1.53		1	1.53	4.48413		1	1.53	4.48413	3.99145		1	1.53	4.48413	3.99145	0.751269
2013	Jiangsu	0.977273	0.909602	0.980455	25.932	54.3	40.9237	0.788016	21666.7			0.977273	0.909602	0.980455	25.932	3.99452	3.71171	0.788016	9.98353		2008	10	-0.0229888	-0.0947481	-0.0197382	3.25548	3.99452	3.71171	0.788016	9.98353			0.977273	25.932		0.977273	25.932	3.99452		0.977273	25.932	3.99452	3.71171		0.977273	25.932	3.99452	3.71171	0.788016
2013	Zhejiang	1	0.748036	0.958054	20.5723	57.6	43.2034	0.740848	10667.8			1	0.748036	0.958054	20.5723	4.05352	3.76592	0.740848	9.27499		2008	11	0	-0.290304	-0.0428513	3.02395	4.05352	3.76592	0.740848	9.27499			1	20.5723		1	20.5723	4.05352		1	20.5723	4.05352	3.76592		1	20.5723	4.05352	3.76592	0.740848
2013	Anhui	0.62884	0.733271	0.978622	13.213	40.5	44.5238	1.11654	9815.49			0.62884	0.733271	0.978622	13.213	3.7013	3.79602	1.11654	9.19172		2008	12	-0.463879	-0.31024	-0.02161	2.5812	3.7013	3.79602	1.11654	9.19172			0.62884	13.213		0.62884	13.213	3.7013		0.62884	13.213	3.7013	3.79602		0.62884	13.213	3.7013	3.79602	1.11654
2013	Fujian	1	0.753989	0.981066	10.0443	49.9	44.009	0.853978	4001.98			1	0.753989	0.981066	10.0443	3.91002	3.78439	0.853978	8.29454		2008	13	0	-0.282378	-0.0191155	2.30701	3.91002	3.78439	0.853978	8.29454			1	10.0443		1	10.0443	3.91002		1	10.0443	3.91002	3.78439		1	10.0443	3.91002	3.78439	0.853978
2013	Jiangxi	0.583735	0.697945	0.956265	11.7996	41.36	36.9617	0.993183	4475.04			0.583735	0.697945	0.956265	11.7996	3.72231	3.60988	0.993183	8.40627		2008	14	-0.538309	-0.359615	-0.0447201	2.46807	3.72231	3.60988	0.993183	8.40627			0.583735	11.7996		0.583735	11.7996	3.72231		0.583735	11.7996	3.72231	3.60988		0.583735	11.7996	3.72231	3.60988	0.993183
2013	Shandong	1	1	0.98342	63.1975	47.6	36.9469	1.08909	15578.9			1	1	0.98342	63.1975	3.86283	3.60948	1.08909	9.65367		2008	15	0	0	-0.0167195	4.14626	3.86283	3.60948	1.08909	9.65367			1	63.1975		1	63.1975	3.86283		1	63.1975	3.86283	3.60948		1	63.1975	3.86283	3.60948	1.08909
2013	Henan	0.879576	0.615454	0.976877	25.3825	36.03	33.4503	1.2049	7254.5			0.879576	0.615454	0.976877	25.3825	3.58435	3.51006	1.2049	8.88938		2008	16	-0.128316	-0.485394	-0.0233945	3.23406	3.58435	3.51006	1.2049	8.88938			0.879576	25.3825		0.879576	25.3825	3.58435		0.879576	25.3825	3.58435	3.51006		0.879576	25.3825	3.58435	3.51006	1.2049
2013	Hubei	0.713252	0.677139	0.988232	7.0319	45.2	48.0427	1.34497	6555.76			0.713252	0.677139	0.988232	7.0319	3.8111	3.87209	1.34497	8.7881		2008	17	-0.33792	-0.389878	-0.0118379	1.95046	3.8111	3.87209	1.34497	8.7881			0.713252	7.0319		0.713252	7.0319	3.8111		0.713252	7.0319	3.8111	3.87209		0.713252	7.0319	3.8111	3.87209	1.34497
2013	Hunan	0.733736	1	1	18.0217	42.15	46.0976	1.35039	4751.56			0.733736	1	1	18.0217	3.74123	3.83076	1.35039	8.46623		2008	18	-0.309606	0	0	2.89158	3.74123	3.83076	1.35039	8.46623			0.733736	18.0217		0.733736	18.0217	3.74123		0.733736	18.0217	3.74123	3.83076		0.733736	18.0217	3.74123	3.83076	1.35039
2013	Guangdong	1	1	0.998877	11.4415	63.37	45.3968	0.696075	8204.39			1	1	0.998877	11.4415	4.14899	3.81544	0.696075	9.01242		2008	19	0	0	-0.00112396	2.43725	4.14899	3.81544	0.696075	9.01242			1	11.4415		1	11.4415	4.14899		1	11.4415	4.14899	3.81544		1	11.4415	4.14899	3.81544	0.696075
2013	Guangxi	0.681331	1	0.772491	13.1219	38.16	46.8672	1.1363	4432.98			0.681331	1	0.772491	13.1219	3.64179	3.84732	1.1363	8.39683		2008	20	-0.383708	0	-0.258135	2.57428	3.64179	3.84732	1.1363	8.39683			0.681331	13.1219		0.681331	13.1219	3.64179		0.681331	13.1219	3.64179	3.84732		0.681331	13.1219	3.64179	3.84732	1.1363
2013	Hainan	0.42438	1	1	1.4369	48	57.4286	1.11098	2031.95			0.42438	1	1	1.4369	3.8712	4.05054	1.11098	7.61675		2008	21	-0.857126	0	0	0.362488	3.8712	4.05054	1.11098	7.61675			0.42438	1.4369		0.42438	1.4369	3.8712		0.42438	1.4369	3.8712	4.05054		0.42438	1.4369	3.8712	4.05054	1.11098
2013	Chongqing	0.587428	1	1	8.4872	49.99	46.2232	1.43146	2775.71			0.587428	1	1	8.4872	3.91182	3.83348	1.43146	7.92866		2008	22	-0.532002	0	0	2.13856	3.91182	3.83348	1.43146	7.92866			0.587428	8.4872		0.587428	8.4872	3.91182		0.587428	8.4872	3.91182	3.83348		0.587428	8.4872	3.91182	3.83348	1.43146
2013	Sichuan	0.668964	0.839165	0.974271	10.8489	37.4	42.91	1.49358	7417.06			0.668964	0.839165	0.974271	10.8489	3.62167	3.7591	1.49358	8.91154		2008	23	-0.402025	-0.175348	-0.026066	2.38406	3.62167	3.7591	1.49358	8.91154			0.668964	10.8489		0.668964	10.8489	3.62167		0.668964	10.8489	3.62167	3.7591		0.668964	10.8489	3.62167	3.7591	1.49358
2013	Guizhou	0.776391	1	1	2.4489	29.11	49.4019	2.54312	1633.95			0.776391	1	1	2.4489	3.37108	3.89999	2.54312	7.39876		2008	24	-0.2531	0	0	0.895639	3.37108	3.89999	2.54312	7.39876			0.776391	2.4489		0.776391	2.4489	3.37108		0.776391	2.4489	3.37108	3.89999		0.776391	2.4489	3.37108	3.89999	2.54312
2013	Yunnan	0.626878	0.706963	0.993647	7.2705	33	47.6248	1.6052	4801.89			0.626878	0.706963	0.993647	7.2705	3.49651	3.86335	1.6052	8.47676		2008	25	-0.467003	-0.346777	-0.00637302	1.98383	3.49651	3.86335	1.6052	8.47676			0.626878	7.2705		0.626878	7.2705	3.49651		0.626878	7.2705	3.49651	3.86335		0.626878	7.2705	3.49651	3.86335	1.6052
2013	Shaanxi	0.737897	1	1	5.7418	42.1	36.9663	1.21638	2602.86			0.737897	1	1	5.7418	3.74005	3.61001	1.21638	7.86437		2008	26	-0.303951	0	0	1.74777	3.74005	3.61001	1.21638	7.86437			0.737897	5.7418		0.737897	5.7418	3.74005		0.737897	5.7418	3.74005	3.61001		0.737897	5.7418	3.74005	3.61001	1.21638
2013	Gansu	0.654687	0.736901	0.905647	1.1078	32.15	45.7845	1.97043	2216.35			0.654687	0.736901	0.905647	1.1078	3.47041	3.82395	1.97043	7.70362		2008	27	-0.423598	-0.305302	-0.0991058	0.102376	3.47041	3.82395	1.97043	7.70362			0.654687	1.1078		0.654687	1.1078	3.47041		0.654687	1.1078	3.47041	3.82395		0.654687	1.1078	3.47041	3.82395	1.97043
2013	Qinghai	0.71464	0.693681	0.970011	0.2928	40.86	38.1594	2.66254	551.21			0.71464	0.693681	0.970011	0.2928	3.71015	3.64177	2.66254	6.31212		2008	28	-0.335976	-0.365743	-0.0304482	-1.22827	3.71015	3.64177	2.66254	6.31212			0.71464	0.2928		0.71464	0.2928	3.71015		0.71464	0.2928	3.71015	3.64177		0.71464	0.2928	3.71015	3.64177	2.66254
2013	Ningxia	0.895343	1	1	0.0534	44.98	40.6285	3.29992	1806.15			0.895343	1	1	0.0534	3.80622	3.70447	3.29992	7.49895		2008	29	-0.110549	0	0	-2.92994	3.80622	3.70447	3.29992	7.49895			0.895343	0.0534		0.895343	0.0534	3.80622		0.895343	0.0534	3.80622	3.70447		0.895343	0.0534	3.80622	3.70447	3.29992
2013	Xinjiang	0.631065	0.647732	0.95201	0.2692	39.64	40.5988	2.01264	3396.86			0.631065	0.647732	0.95201	0.2692	3.67984	3.70374	2.01264	8.13061		2008	30	-0.460346	-0.434278	-0.0491799	-1.3123	3.67984	3.70374	2.01264	8.13061			0.631065	0.2692		0.631065	0.2692	3.67984		0.631065	0.2692	3.67984	3.70374		0.631065	0.2692	3.67984	3.70374	2.01264
2014	Beijing	0.851951	0.927027	0.973417	11.4108	85	76.2724	0.54592	1810.74			0.851951	0.927027	0.973417	11.4108	4.44265	4.33431	0.54592	7.50149		2009	1	-0.160226	-0.0757724	-0.0269428	2.43456	4.44265	4.33431	0.54592	7.50149			0.851951	11.4108		0.851951	11.4108	4.44265		0.851951	11.4108	4.44265	4.33431		0.851951	11.4108	4.44265	4.33431	0.54592
2014	Tianjin	1	1	1	12.7789	78.01	46.0592	0.794535	5693.72			1	1	1	12.7789	4.35684	3.82993	0.794535	8.64712		2009	2	0	0	0	2.5478	4.35684	3.82993	0.794535	8.64712			1	12.7789		1	12.7789	4.35684		1	12.7789	4.35684	3.82993		1	12.7789	4.35684	3.82993	0.794535
2014	Hebei	0.919148	1	0.946508	13.1272	43	40.3796	1.69143	13776.5			0.919148	1	0.946508	13.1272	3.7612	3.69833	1.69143	9.53072		2009	3	-0.084308	0	-0.0549755	2.57469	3.7612	3.69833	1.69143	9.53072			0.919148	13.1272		0.919148	13.1272	3.7612		0.919148	13.1272	3.7612	3.69833		0.919148	13.1272	3.7612	3.69833	1.69143
2014	Shanxi	1	1	1	2.712	45.99	41.9567	2.26372	3767.64			1	1	1	2.712	3.82842	3.73664	2.26372	8.2342		2009	4	0	0	0	0.997686	3.82842	3.73664	2.26372	8.2342			1	2.712		1	2.712	3.82842		1	2.712	3.82842	3.73664		1	2.712	3.82842	3.73664	2.26372
2014	Inner Mongolia	1	1	1	32.1657	53.4	41.9566	1.74153	10830.1			1	1	1	32.1657	3.97781	3.73664	1.74153	9.29009		2009	5	0	0	0	3.4709	3.97781	3.73664	1.74153	9.29009			1	32.1657		1	32.1657	3.97781		1	32.1657	3.97781	3.73664		1	32.1657	3.97781	3.73664	1.74153
2014	Liaoning	0.676527	0.681701	0.997579	69.5575	60.35	42.6977	1.38517	14841			0.676527	0.681701	0.997579	69.5575	4.10016	3.75414	1.38517	9.60515		2009	6	-0.390783	-0.383164	-0.00242363	4.24215	4.10016	3.75414	1.38517	9.60515			0.676527	69.5575		0.676527	69.5575	4.10016		0.676527	69.5575	4.10016	3.75414		0.676527	69.5575	4.10016	3.75414	1.38517
2014	Jilin	0.621542	0.663513	0.967693	15.2018	53.32	43.7628	1.22226	3208.74			0.621542	0.663513	0.967693	15.2018	3.97631	3.77878	1.22226	8.07363		2009	7	-0.475552	-0.410207	-0.03284	2.72141	3.97631	3.77878	1.22226	8.07363			0.621542	15.2018		0.621542	15.2018	3.97631		0.621542	15.2018	3.97631	3.77878		0.621542	15.2018	3.97631	3.77878	1.22226
2014	Heiongjiang	0.607546	0.661805	0.993099	5.2242	55.5	45.3666	1.40824	3750.98			0.607546	0.661805	0.993099	5.2242	4.01638	3.81478	1.40824	8.22977		2009	8	-0.498327	-0.412785	-0.00692452	1.6533	4.01638	3.81478	1.40824	8.22977			0.607546	5.2242		0.607546	5.2242	4.01638		0.607546	5.2242	4.01638	3.81478		0.607546	5.2242	4.01638	3.81478	1.40824
2014	Shanghai	1	1	1	8.5545	88.6	59.8076	0.694251	2460.24			1	1	1	8.5545	4.48413	4.09113	0.694251	7.80801		2009	9	0	0	0	2.14646	4.48413	4.09113	0.694251	7.80801			1	8.5545		1	8.5545	4.48413		1	8.5545	4.48413	4.09113		1	8.5545	4.48413	4.09113	0.694251
2014	Jiangsu	0.987955	1	0.990145	42.6602	55.6	42.3323	0.736409	26106.9			0.987955	1	0.990145	42.6602	4.01818	3.74555	0.736409	10.17		2009	10	-0.0121184	0	-0.00990427	3.75327	4.01818	3.74555	0.736409	10.17			0.987955	42.6602		0.987955	42.6602	4.01818		0.987955	42.6602	4.01818	3.74555		0.987955	42.6602	4.01818	3.74555	0.736409
2014	Zhejiang	1	1	1	27.3851	57.9	45.4421	0.71319	12676			1	1	1	27.3851	4.05872	3.81644	0.71319	9.44746		2009	11	0	0	0	3.31	4.05872	3.81644	0.71319	9.44746			1	27.3851		1	27.3851	4.05872		1	27.3851	4.05872	3.81644		1	27.3851	4.05872	3.81644	0.71319
2014	Anhui	0.631797	0.651217	0.978044	27.3153	42.1	42.7453	1.03836	9235.18			0.631797	0.651217	0.978044	27.3153	3.74005	3.75526	1.03836	9.13078		2009	12	-0.459188	-0.428913	-0.0222008	3.30745	3.74005	3.75526	1.03836	9.13078			0.631797	27.3153		0.631797	27.3153	3.74005		0.631797	27.3153	3.74005	3.75526		0.631797	27.3153	3.74005	3.75526	1.03836
2014	Fujian	1	1	1	16.8367	51.4	45.672	0.806601	4588.3			1	1	1	16.8367	3.93964	3.82149	0.806601	8.43126		2009	13	0	0	0	2.82356	3.93964	3.82149	0.806601	8.43126			1	16.8367		1	16.8367	3.93964		1	16.8367	3.93964	3.82149		1	16.8367	3.93964	3.82149	0.806601
2014	Jiangxi	0.63519	0.66052	0.987217	22.916	43.18	40.2206	0.886598	7640.7			0.63519	0.66052	0.987217	22.916	3.76538	3.69438	0.886598	8.94124		2009	14	-0.453831	-0.414727	-0.0128659	3.13184	3.76538	3.69438	0.886598	8.94124			0.63519	22.916		0.63519	22.916	3.76538		0.63519	22.916	3.76538	3.69438		0.63519	22.916	3.76538	3.69438	0.886598
2014	Shandong	1	1	1	101.086	48.32	38.3703	1.05706	31812			1	1	1	101.086	3.87785	3.64728	1.05706	10.3676		2009	15	0	0	0	4.61597	3.87785	3.64728	1.05706	10.3676			1	101.086		1	101.086	3.87785		1	101.086	3.87785	3.64728		1	101.086	3.87785	3.64728	1.05706
2014	Henan	0.838087	0.884731	0.967055	29.6233	37.7	34.1139	1.18189	8408.82			0.838087	0.884731	0.967055	29.6233	3.62966	3.5297	1.18189	9.03704		2009	16	-0.176633	-0.122471	-0.0335002	3.38856	3.62966	3.5297	1.18189	9.03704			0.838087	29.6233		0.838087	29.6233	3.62966		0.838087	29.6233	3.62966	3.5297		0.838087	29.6233	3.62966	3.5297	1.18189
2014	Hubei	0.699182	0.711175	0.987742	19.0469	46	45.9205	1.22774	7007.06			0.699182	0.711175	0.987742	19.0469	3.82864	3.82691	1.22774	8.85467		2009	17	-0.357844	-0.340837	-0.0123342	2.9469	3.82864	3.82691	1.22774	8.85467			0.699182	19.0469		0.699182	19.0469	3.82864		0.699182	19.0469	3.82864	3.82691		0.699182	19.0469	3.82864	3.82691	1.22774
2014	Hunan	0.789073	0.810659	0.998552	30.2559	43.2	48.7179	1.20207	4565.58			0.789073	0.810659	0.998552	30.2559	3.76584	3.88605	1.20207	8.4263		2009	18	-0.236897	-0.209908	-0.00144952	3.40969	3.76584	3.88605	1.20207	8.4263			0.789073	30.2559		0.789073	30.2559	3.76584		0.789073	30.2559	3.76584	3.88605		0.789073	30.2559	3.76584	3.88605	1.20207
2014	Guangdong	1	1	1	31.1359	63.4	48.1758	0.657926	9692.56			1	1	1	31.1359	4.14946	3.87486	0.657926	9.17911		2009	19	0	0	0	3.43836	4.14946	3.87486	0.657926	9.17911			1	31.1359		1	31.1359	4.14946		1	31.1359	4.14946	3.87486		1	31.1359	4.14946	3.87486	0.657926
2014	Guangxi	0.629688	0.66366	0.956124	33.6245	39.2	46.3305	1.1229	5667.99			0.629688	0.66366	0.956124	33.6245	3.66868	3.8358	1.1229	8.64259		2009	20	-0.462531	-0.409986	-0.0448672	3.51525	3.66868	3.8358	1.1229	8.64259			0.629688	33.6245		0.629688	33.6245	3.66868		0.629688	33.6245	3.66868	3.8358		0.629688	33.6245	3.66868	3.8358	1.1229
2014	Hainan	0.434224	0.791484	0.580041	2.8934	49.13	62.8001	1.03438	1630.97			0.434224	0.791484	0.580041	2.8934	3.89447	4.13996	1.03438	7.39693		2009	21	-0.834195	-0.233846	-0.544656	1.06243	3.89447	4.13996	1.03438	7.39693			0.434224	2.8934		0.434224	2.8934	3.89447		0.434224	2.8934	3.89447	4.13996		0.434224	2.8934	3.89447	4.13996	1.03438
2014	Chongqing	0.681864	0.717658	0.980559	14.8903	51.59	41.7753	1.18686	3684.93			0.681864	0.717658	0.980559	14.8903	3.94333	3.73231	1.18686	8.21201		2009	22	-0.382925	-0.331762	-0.0196321	2.70071	3.94333	3.73231	1.18686	8.21201			0.681864	14.8903		0.681864	14.8903	3.94333		0.681864	14.8903	3.94333	3.73231		0.681864	14.8903	3.94333	3.73231	1.18686
2014	Sichuan	0.697631	0.724868	0.991355	25.9586	38.7	43.6483	1.37037	9871.01			0.697631	0.724868	0.991355	25.9586	3.65584	3.77616	1.37037	9.19736		2009	23	-0.360065	-0.321765	-0.00868299	3.2565	3.65584	3.77616	1.37037	9.19736			0.697631	25.9586		0.697631	25.9586	3.65584		0.697631	25.9586	3.65584	3.77616		0.697631	25.9586	3.65584	3.77616	1.37037
2014	Guizhou	1	1	1	5.6251	29.89	56.0845	2.25017	1752			1	1	1	5.6251	3.39752	4.02686	2.25017	7.46851		2009	24	0	0	0	1.72724	3.39752	4.02686	2.25017	7.46851			1	5.6251		1	5.6251	3.39752		1	5.6251	3.39752	4.02686		1	5.6251	3.39752	4.02686	2.25017
2014	Yunnan	0.640549	0.692215	0.975664	13.9581	34	49.3835	1.57424	5613.68			0.640549	0.692215	0.975664	13.9581	3.52636	3.89962	1.57424	8.63296		2009	25	-0.445429	-0.367859	-0.0246372	2.63606	3.52636	3.89962	1.57424	8.63296			0.640549	13.9581		0.640549	13.9581	3.52636		0.640549	13.9581	3.52636	3.89962		0.640549	13.9581	3.52636	3.89962	1.57424
2014	Shaanxi	0.80037	0.856454	0.992867	12.4533	43.5	42.5972	1.08995	2952.05			0.80037	0.856454	0.992867	12.4533	3.77276	3.75179	1.08995	7.99026		2009	26	-0.222682	-0.154955	-0.00715872	2.52199	3.77276	3.75179	1.08995	7.99026			0.80037	12.4533		0.80037	12.4533	3.77276		0.80037	12.4533	3.77276	3.75179		0.80037	12.4533	3.77276	3.75179	1.08995
2014	Gansu	0.620843	0.712436	0.904854	1.829	32.65	47.1636	1.89655	1715.42			0.620843	0.712436	0.904854	1.829	3.48584	3.85362	1.89655	7.44741		2009	27	-0.476677	-0.339065	-0.0999816	0.603769	3.48584	3.85362	1.89655	7.44741			0.620843	1.829		0.620843	1.829	3.48584		0.620843	1.829	3.48584	3.85362		0.620843	1.829	3.48584	3.85362	1.89655
2014	Qinghai	0.756168	1	0.786893	0.4082	41.9	40.9233	2.411	709.55			0.756168	1	0.786893	0.4082	3.73529	3.7117	2.411	6.56463		2009	28	-0.279491	0	-0.239662	-0.895998	3.73529	3.7117	2.411	6.56463			0.756168	0.4082		0.756168	0.4082	3.73529		0.756168	0.4082	3.73529	3.7117		0.756168	0.4082	3.73529	3.7117	2.411
2014	Ningxia	0.809125	1	0.957728	0.1093	46.1	45.9798	2.76332	1760.43			0.809125	1	0.957728	0.1093	3.83081	3.8282	2.76332	7.47331		2009	29	-0.211802	0	-0.0431916	-2.21366	3.83081	3.8282	2.76332	7.47331			0.809125	0.1093		0.809125	0.1093	3.83081		0.809125	0.1093	3.83081	3.8282		0.809125	0.1093	3.83081	3.8282	2.76332
2014	Xinjiang	0.646097	0.77199	0.982903	2.1905	39.85	45.1402	2.1397	3473.68			0.646097	0.77199	0.982903	2.1905	3.68512	3.80977	2.1397	8.15297		2009	30	-0.436805	-0.258784	-0.0172449	0.78413	3.68512	3.80977	2.1397	8.15297			0.646097	2.1905		0.646097	2.1905	3.68512		0.646097	2.1905	3.68512	3.80977		0.646097	2.1905	3.68512	3.80977	2.1397
2015	Beijing	0.879702	0.931822	0.956176	10.1853	85.9595	75.7786	0.308797	2152.53			0.879702	0.931822	0.956176	10.1853	4.45388	4.32782	0.308797	7.6744		2010	1	-0.128172	-0.070613	-0.044813	2.32095	4.45388	4.32782	0.308797	7.6744			0.879702	10.1853		0.879702	10.1853	4.45388		0.879702	10.1853	4.45388	4.32782		0.879702	10.1853	4.45388	4.32782	0.308797
2015	Tianjin	1	1	1	12.3307	79.4353	46.6869	0.779045	5282.59			1	1	1	12.3307	4.37494	3.84346	0.779045	8.57217		2010	2	0	0	0	2.51209	4.37494	3.84346	0.779045	8.57217			1	12.3307		1	12.3307	4.37494		1	12.3307	4.37494	3.84346		1	12.3307	4.37494	3.84346	0.779045
2015	Hebei	1	1	1	21.438	43.9436	39.9506	1.65414	15710.7			1	1	1	21.438	3.78291	3.68764	1.65414	9.6621		2010	3	0	0	0	3.06517	3.78291	3.68764	1.65414	9.6621			1	21.438		1	21.438	3.78291		1	21.438	3.78291	3.68764		1	21.438	3.78291	3.68764	1.65414
2015	Shanxi	1	1	1	3.869	48.0524	39.466	3.45811	4768.03			1	1	1	3.869	3.87229	3.67544	3.45811	8.46969		2010	4	0	0	0	1.353	3.87229	3.67544	3.45811	8.46969			1	3.869		1	3.869	3.87229		1	3.869	3.87229	3.67544		1	3.869	3.87229	3.67544	3.45811
2015	Inner Mongolia	1	1	1	31.5298	55.5331	39.7952	2.57735	15160.6			1	1	1	31.5298	4.01698	3.68375	2.57735	9.62645		2010	5	0	0	0	3.45093	4.01698	3.68375	2.57735	9.62645			1	31.5298		1	31.5298	4.01698		1	31.5298	4.01698	3.68375		1	31.5298	4.01698	3.68375	2.57735
2015	Liaoning	0.691239	0.706068	0.999806	96.4313	62.1491	40.7066	1.56313	22160.4			0.691239	0.706068	0.999806	96.4313	4.12954	3.70639	1.56313	10.0061		2010	6	-0.36927	-0.348043	-0.000194451	4.56883	4.12954	3.70639	1.56313	10.0061			0.691239	96.4313		0.691239	96.4313	4.12954		0.691239	96.4313	4.12954	3.70639		0.691239	96.4313	4.12954	3.70639	1.56313
2015	Jilin	0.610804	0.645366	0.976131	11.5824	53.3577	40.8421	1.43777	6750.32			0.610804	0.645366	0.976131	11.5824	3.97702	3.70971	1.43777	8.81735		2010	7	-0.492979	-0.437938	-0.024159	2.44949	3.97702	3.70971	1.43777	8.81735			0.610804	11.5824		0.610804	11.5824	3.97702		0.610804	11.5824	3.97702	3.70971		0.610804	11.5824	3.97702	3.70971	1.43777
2015	Heiongjiang	0.605392	0.63618	0.981989	15.7595	55.6552	42.5956	1.68379	7350.06			0.605392	0.63618	0.981989	15.7595	4.01917	3.75175	1.68379	8.90246		2010	8	-0.501879	-0.452274	-0.018175	2.75744	4.01917	3.75175	1.68379	8.90246			0.605392	15.7595		0.605392	15.7595	4.01917		0.605392	15.7595	4.01917	3.75175		0.605392	15.7595	4.01917	3.75175	1.68379
2015	Shanghai	1	1	1	12.1372	89.2955	57.6684	0.52592	1933.94			1	1	1	12.1372	4.49195	4.05471	0.52592	7.56731		2010	9	0	0	0	2.49628	4.49195	4.05471	0.52592	7.56731			1	12.1372		1	12.1372	4.49195		1	12.1372	4.49195	4.05471		1	12.1372	4.49195	4.05471	0.52592
2015	Jiangsu	0.98551	1	0.98838	58.9821	60.2224	44.0563	0.706456	29262.4			0.98551	1	0.98838	58.9821	4.09804	3.78547	0.706456	10.2841		2010	10	-0.0145956	0	-0.0116876	4.07723	4.09804	3.78547	0.706456	10.2841			0.98551	58.9821		0.98551	58.9821	4.09804		0.98551	58.9821	4.09804	3.78547		0.98551	58.9821	4.09804	3.78547	0.706456
2015	Zhejiang	1	1	1	44.0533	61.6427	45.7626	0.684287	17607.5			1	1	1	44.0533	4.12135	3.82347	0.684287	9.77608		2010	11	0	0	0	3.7854	4.12135	3.82347	0.684287	9.77608			1	44.0533		1	44.0533	4.12135		1	44.0533	4.12135	3.82347		1	44.0533	4.12135	3.82347	0.684287
2015	Anhui	0.607537	0.625713	0.990188	45.5748	42.9864	39.4503	1.32386	12588.1			0.607537	0.625713	0.990188	45.5748	3.76088	3.67504	1.32386	9.4405		2010	12	-0.498341	-0.468863	-0.00986085	3.81935	3.76088	3.67504	1.32386	9.4405			0.607537	45.5748		0.607537	45.5748	3.76088		0.607537	45.5748	3.76088	3.67504		0.607537	45.5748	3.76088	3.67504	1.32386
2015	Fujian	1	1	1	18.105	57.0874	43.748	0.649985	8278.63			1	1	1	18.105	4.04458	3.77845	0.649985	9.02143		2010	13	0	0	0	2.89619	4.04458	3.77845	0.649985	9.02143			1	18.105		1	18.105	4.04458		1	18.105	4.04458	3.77845		1	18.105	4.04458	3.77845	0.649985
2015	Jiangxi	0.64316	0.67024	0.990107	35.7445	43.7535	37.8614	0.83964	9049.66			0.64316	0.67024	0.990107	35.7445	3.77857	3.63393	0.83964	9.11048		2010	14	-0.441362	-0.400119	-0.00994184	3.5764	3.77857	3.63393	0.83964	9.11048			0.64316	35.7445		0.64316	35.7445	3.77857		0.64316	35.7445	3.77857	3.63393		0.64316	35.7445	3.77857	3.63393	0.83964
2015	Shandong	1	1	1	81.3079	49.7123	40.3105	1.27525	37945.6			1	1	1	81.3079	3.90625	3.69661	1.27525	10.5439		2010	15	0	0	0	4.39824	3.90625	3.69661	1.27525	10.5439			1	81.3079		1	81.3079	3.90625		1	81.3079	3.90625	3.69661		1	81.3079	3.90625	3.69661	1.27525
2015	Henan	0.840181	0.869672	0.983127	48.9629	38.5194	33.3155	1.37641	11992.8			0.840181	0.869672	0.983127	48.9629	3.65116	3.50602	1.37641	9.39206		2010	16	-0.174138	-0.139639	-0.0170169	3.89106	3.65116	3.50602	1.37641	9.39206			0.840181	48.9629		0.840181	48.9629	3.65116		0.840181	48.9629	3.65116	3.50602		0.840181	48.9629	3.65116	3.50602	1.37641
2015	Hubei	0.737675	0.750051	0.991984	56.2463	49.6964	43.7996	1.08322	13176.3			0.737675	0.750051	0.991984	56.2463	3.90593	3.77962	1.08322	9.48617		2010	17	-0.304252	-0.287615	-0.00804821	4.02974	3.90593	3.77962	1.08322	9.48617			0.737675	56.2463		0.737675	56.2463	3.90593		0.737675	56.2463	3.90593	3.77962		0.737675	56.2463	3.90593	3.77962	1.08322
2015	Hunan	0.778795	0.787928	0.994797	53.2073	43.3071	46.4488	0.88798	8354.97			0.778795	0.787928	0.994797	53.2073	3.76832	3.83835	0.88798	9.03061		2010	18	-0.250007	-0.238349	-0.00521649	3.9742	3.76832	3.83835	0.88798	9.03061			0.778795	53.2073		0.778795	53.2073	3.76832		0.778795	53.2073	3.76832	3.83835		0.778795	53.2073	3.76832	3.83835	0.88798
2015	Guangdong	1	1	1	56.0337	66.1713	47.3666	0.512805	12937.1			1	1	1	56.0337	4.19225	3.85792	0.512805	9.46785		2010	19	0	0	0	4.02595	4.19225	3.85792	0.512805	9.46785			1	56.0337		1	56.0337	4.19225		1	56.0337	4.19225	3.85792		1	56.0337	4.19225	3.85792	0.512805
2015	Guangxi	0.692093	0.719273	0.984012	30.951	40.0181	42.8524	0.858114	6325.14			0.692093	0.719273	0.984012	30.951	3.68933	3.75776	0.858114	8.75229		2010	20	-0.368035	-0.329515	-0.0161173	3.43241	3.68933	3.75776	0.858114	8.75229			0.692093	30.951		0.692093	30.951	3.68933		0.692093	30.951	3.68933	3.75776		0.692093	30.951	3.68933	3.75776	0.858114
2015	Hainan	0.538364	0.733226	0.758578	4.2487	49.686	62.5493	1.2531	1809.29			0.538364	0.733226	0.758578	4.2487	3.90572	4.13595	1.2531	7.50069		2010	21	-0.619221	-0.310302	-0.27631	1.44661	3.90572	4.13595	1.2531	7.50069			0.538364	4.2487		0.538364	4.2487	3.90572		0.538364	4.2487	3.90572	4.13595		0.538364	4.2487	3.90572	4.13595	1.2531
2015	Chongqing	0.659937	0.694491	0.981278	30.3116	53.0254	39.7928	0.892955	5494.06			0.659937	0.694491	0.981278	30.3116	3.97077	3.68369	0.892955	8.61142		2010	22	-0.415611	-0.364575	-0.018899	3.41153	3.97077	3.68369	0.892955	8.61142			0.659937	30.3116		0.659937	30.3116	3.97077		0.659937	30.3116	3.97077	3.68369		0.659937	30.3116	3.97077	3.68369	0.892955
2015	Sichuan	0.723425	0.743018	0.997962	36.1706	40.2206	41.016	0.832166	11272			0.723425	0.743018	0.997962	36.1706	3.69438	3.71396	0.832166	9.33008		2010	23	-0.323759	-0.297035	-0.00204019	3.58825	3.69438	3.71396	0.832166	9.33008			0.723425	36.1706		0.723425	36.1706	3.69438		0.723425	36.1706	3.69438	3.71396		0.723425	36.1706	3.69438	3.71396	0.832166
2015	Guizhou	0.858154	1	0.984828	10.7214	33.7785	54.7397	2.74397	3353.3			0.858154	1	0.984828	10.7214	3.51982	4.00259	2.74397	8.1177		2010	24	-0.152971	0	-0.0152886	2.37224	3.51982	4.00259	2.74397	8.1177			0.858154	10.7214		0.858154	10.7214	3.51982		0.858154	10.7214	3.51982	4.00259		0.858154	10.7214	3.51982	4.00259	2.74397
2015	Yunnan	0.625672	0.691623	0.980252	33.7253	34.7187	47.2924	1.52946	5984.99			0.625672	0.691623	0.980252	33.7253	3.54728	3.85635	1.52946	8.69701		2010	25	-0.468929	-0.368714	-0.0199453	3.51825	3.54728	3.85635	1.52946	8.69701			0.625672	33.7253		0.625672	33.7253	3.54728		0.625672	33.7253	3.54728	3.85635		0.625672	33.7253	3.54728	3.85635	1.52946
2015	Shaanxi	0.898656	0.994427	0.989739	22.3211	45.7019	40.3822	0.810842	4057.15			0.898656	0.994427	0.989739	22.3211	3.82214	3.69839	0.810842	8.30824		2010	26	-0.106855	-0.00558863	-0.0103141	3.10553	3.82214	3.69839	0.810842	8.30824			0.898656	22.3211		0.898656	22.3211	3.82214		0.898656	22.3211	3.82214	3.69839		0.898656	22.3211	3.82214	3.69839	0.810842
2015	Gansu	0.632602	0.729225	0.907608	1.9457	35.9378	43.6323	0.420908	2761.05			0.632602	0.729225	0.907608	1.9457	3.58179	3.7758	0.420908	7.92337		2010	27	-0.457913	-0.315773	-0.0969429	0.665622	3.58179	3.7758	0.420908	7.92337			0.632602	1.9457		0.632602	1.9457	3.58179		0.632602	1.9457	3.58179	3.7758		0.632602	1.9457	3.58179	3.7758	0.420908
2015	Qinghai	0.768873	1	0.8237	0.4808	44.7197	38.7393	4.96479	931.69			0.768873	1	0.8237	0.4808	3.80041	3.65685	4.96479	6.837		2010	28	-0.262829	0	-0.193948	-0.732304	3.80041	3.65685	4.96479	6.837			0.768873	0.4808		0.768873	0.4808	3.80041		0.768873	0.4808	3.80041	3.65685		0.768873	0.4808	3.80041	3.65685	4.96479
2015	Ningxia	1	1	1	0.2383	47.9583	45.901	7.51534	3392.49			1	1	1	0.2383	3.87033	3.82649	7.51534	8.12932		2010	29	0	0	0	-1.43422	3.87033	3.82649	7.51534	8.12932			1	0.2383		1	0.2383	3.87033		1	0.2383	3.87033	3.82649		1	0.2383	3.87033	3.82649	7.51534
2015	Xinjiang	0.654469	0.788712	0.973637	3.9307	42.7935	43	0.83	5535.74			0.654469	0.788712	0.973637	3.9307	3.75639	3.7612	0.83	8.61898		2010	30	-0.423931	-0.237355	-0.0267166	1.36882	3.75639	3.7612	0.83	8.61898			0.654469	3.9307		0.654469	3.9307	3.75639		0.654469	3.9307	3.75639	3.7612		0.654469	3.9307	3.75639	3.7612	0.83
2016	Beijing	1	1	1	11.57	86.2	76.7153	0.43405	254076			1	1	1	11.57	4.45667	4.3401	0.43405	12.4454		2011	1	0	0	0	2.44842	4.45667	4.3401	0.43405	12.4454			1	11.57		1	11.57	4.45667		1	11.57	4.45667	4.3401		1	11.57	4.45667	4.3401	0.43405
2016	Tianjin	1	1	1	11.98	80.5	46.8196	0.681584	6222.97			1	1	1	11.98	4.38826	3.8463	0.681584	8.736		2011	2	0	0	0	2.48324	4.38826	3.8463	0.681584	8.736			1	11.98		1	11.98	4.38826		1	11.98	4.38826	3.8463		1	11.98	4.38826	3.8463	0.681584
2016	Hebei	1	1	1	25.57	45.6	39.2557	1.36501	15897.5			1	1	1	25.57	3.81991	3.6701	1.36501	9.67392		2011	3	0	0	0	3.24142	3.81991	3.6701	1.36501	9.67392			1	25.57		1	25.57	3.81991		1	25.57	3.81991	3.6701		1	25.57	3.81991	3.6701	1.36501
2016	Shanxi	1	1	1	6.19	49.68	37.3803	1.72846	7100.98			1	1	1	6.19	3.9056	3.62115	1.72846	8.86799		2011	4	0	0	0	1.82294	3.9056	3.62115	1.72846	8.86799			1	6.19		1	6.19	3.9056		1	6.19	3.9056	3.62115		1	6.19	3.9056	3.62115	1.72846
2016	Inner Mongolia	1	1	1	30.65	56.62	38.4254	1.43539	17169			1	1	1	30.65	4.03636	3.64872	1.43539	9.75086		2011	5	0	0	0	3.42263	4.03636	3.64872	1.43539	9.75086			1	30.65		1	30.65	4.03636		1	30.65	4.03636	3.64872		1	30.65	4.03636	3.64872	1.43539
2016	Liaoning	0.69253	0.740019	0.964717	140.4	64.05	40.17	1.1182	28719.1			0.69253	0.740019	0.964717	140.4	4.15966	3.69312	1.1182	10.2653		2011	6	-0.367403	-0.301079	-0.03592	4.9445	4.15966	3.69312	1.1182	10.2653			0.69253	140.4		0.69253	140.4	4.15966		0.69253	140.4	4.15966	3.69312		0.69253	140.4	4.15966	3.69312	1.1182
2016	Jilin	0.687503	0.740961	0.973013	39.69	53.4	39.6056	0.979724	7650.39			0.687503	0.740961	0.973013	39.69	3.97781	3.67897	0.979724	8.94251		2011	7	-0.374689	-0.299808	-0.0273581	3.6811	3.97781	3.67897	0.979724	8.94251			0.687503	39.69		0.687503	39.69	3.97781		0.687503	39.69	3.97781	3.67897		0.687503	39.69	3.97781	3.67897	0.979724
2016	Heiongjiang	0.67209	0.709589	0.976903	17.8	56.5	41.8177	1.11383	9254.07			0.67209	0.709589	0.976903	17.8	4.03424	3.73332	1.11383	9.13282		2011	8	-0.397363	-0.343069	-0.0233682	2.8792	4.03424	3.73332	1.11383	9.13282			0.67209	17.8		0.67209	17.8	4.03424		0.67209	17.8	4.03424	3.73332		0.67209	17.8	4.03424	3.73332	1.11383
2016	Shanghai	1	1	1	15.1	89.3	58.4291	0.590957	2578.21			1	1	1	15.1	4.492	4.06781	0.590957	7.85485		2011	9	0	0	0	2.71469	4.492	4.06781	0.590957	7.85485			1	15.1		1	15.1	4.492		1	15.1	4.492	4.06781		1	15.1	4.492	4.06781	0.590957
2016	Jiangsu	0.91215	1	0.940734	54.33	61.9	45.2644	0.599168	33478.8			0.91215	1	0.940734	54.33	4.12552	3.81252	0.599168	10.4187		2011	10	-0.091951	0	-0.0610949	3.99508	4.12552	3.81252	0.599168	10.4187			0.91215	54.33		0.91215	54.33	4.12552		0.91215	54.33	4.12552	3.81252		0.91215	54.33	4.12552	3.81252	0.599168
2016	Zhejiang	1	1	1	51.38	62.3	46.1359	0.580007	15085.7			1	1	1	51.38	4.13196	3.83159	0.580007	9.6215		2011	11	0	0	0	3.93925	4.13196	3.83159	0.580007	9.6215			1	51.38		1	51.38	4.13196		1	51.38	4.13196	3.83159		1	51.38	4.13196	3.83159	0.580007
2016	Anhui	0.631652	0.655858	0.996721	41.99	44.8	37.4545	0.795614	14325.8			0.631652	0.655858	0.996721	41.99	3.80221	3.62313	0.795614	9.56981		2011	12	-0.459417	-0.421811	-0.00328456	3.73743	3.80221	3.62313	0.795614	9.56981			0.631652	41.99		0.631652	41.99	3.80221		0.631652	41.99	3.80221	3.62313		0.631652	41.99	3.80221	3.62313	0.795614
2016	Fujian	0.864977	1	0.996376	24.62	58.1	43.1325	0.667986	11147.7			0.864977	1	0.996376	24.62	4.06217	3.76428	0.667986	9.31899		2011	13	-0.145052	0	-0.00363034	3.20356	4.06217	3.76428	0.667986	9.31899			0.864977	24.62		0.864977	24.62	4.06217		0.864977	24.62	4.06217	3.76428		0.864977	24.62	4.06217	3.76428	0.667986
2016	Jiangxi	0.653421	0.70028	0.990762	47.2	45.7	38.0265	0.671855	12518.6			0.653421	0.70028	0.990762	47.2	3.8221	3.63828	0.671855	9.43497		2011	14	-0.425533	-0.356275	-0.00928069	3.85439	3.8221	3.63828	0.671855	9.43497			0.653421	47.2		0.653421	47.2	3.8221		0.653421	47.2	3.8221	3.63828		0.653421	47.2	3.8221	3.63828	0.671855
2016	Shandong	0.90505	1	0.929502	97.37	50.95	41.9708	0.897168	33872.5			0.90505	1	0.929502	97.37	3.93084	3.73698	0.897168	10.4304		2011	15	-0.0997648	0	-0.0731068	4.57852	3.93084	3.73698	0.897168	10.4304			0.90505	97.37		0.90505	97.37	3.93084		0.90505	97.37	3.93084	3.73698		0.90505	97.37	3.93084	3.73698	0.897168
2016	Henan	0.804871	0.864382	0.971428	61.18	40.57	34.1252	0.984764	15317.7			0.804871	0.864382	0.971428	61.18	3.70303	3.53004	0.984764	9.63676		2011	16	-0.217074	-0.14574	-0.0289886	4.11382	3.70303	3.53004	0.984764	9.63676			0.804871	61.18		0.804871	61.18	3.70303		0.804871	61.18	3.70303	3.53004		0.804871	61.18	3.70303	3.53004	0.984764
2016	Hubei	0.690495	0.720485	0.999936	50.63	51.83	42.4722	0.971637	15646.4			0.690495	0.720485	0.999936	50.63	3.94797	3.74885	0.971637	9.658		2011	17	-0.370346	-0.327831	-6.44578e-05	3.92454	3.94797	3.74885	0.971637	9.658			0.690495	50.63		0.690495	50.63	3.94797		0.690495	50.63	3.94797	3.74885		0.690495	50.63	3.94797	3.74885	0.971637
2016	Hunan	0.759834	0.810519	0.9978	48.06	45.1	44.6086	0.956186	10097.7			0.759834	0.810519	0.9978	48.06	3.80888	3.79793	0.956186	9.22007		2011	18	-0.274656	-0.21008	-0.00220264	3.87245	3.80888	3.79793	0.956186	9.22007			0.759834	48.06		0.759834	48.06	3.80888		0.759834	48.06	3.80888	3.79793		0.759834	48.06	3.80888	3.79793	0.956186
2016	Guangdong	1	1	1	50.84	66.5	47.6757	0.563457	12029			1	1	1	50.84	4.1972	3.86442	0.563457	9.39508		2011	19	0	0	0	3.92868	4.1972	3.86442	0.563457	9.39508			1	50.84		1	50.84	4.1972		1	50.84	4.1972	3.86442		1	50.84	4.1972	3.86442	0.563457
2016	Guangxi	0.698876	0.749249	0.982168	33.9	41.8	41.3322	0.888083	6998.03			0.698876	0.749249	0.982168	33.9	3.7329	3.72164	0.888083	8.85338		2011	20	-0.358281	-0.288684	-0.0179933	3.52342	3.7329	3.72164	0.888083	8.85338			0.698876	33.9		0.698876	33.9	3.7329		0.698876	33.9	3.7329	3.72164		0.698876	33.9	3.7329	3.72164	0.888083
2016	Hainan	0.536148	0.898729	0.626474	7.04	50.5	61.6567	0.859168	1746.66			0.536148	0.898729	0.626474	7.04	3.92197	4.12158	0.859168	7.46546		2011	21	-0.623345	-0.106773	-0.467649	1.95161	3.92197	4.12158	0.859168	7.46546			0.536148	7.04		0.536148	7.04	3.92197		0.536148	7.04	3.92197	4.12158		0.536148	7.04	3.92197	4.12158	0.859168
2016	Chongqing	0.652899	0.73169	0.984111	44.36	55.02	39.5317	0.959108	6514.31			0.652899	0.73169	0.984111	44.36	4.0077	3.6771	0.959108	8.78176		2011	22	-0.426333	-0.312398	-0.016017	3.79234	4.0077	3.6771	0.959108	8.78176			0.652899	44.36		0.652899	44.36	4.0077		0.652899	44.36	4.0077	3.6771		0.652899	44.36	4.0077	3.6771	0.959108
2016	Sichuan	0.720184	0.769376	0.982614	48.79	41.83	38.8737	1.0916	13098.4			0.720184	0.769376	0.982614	48.79	3.73361	3.66032	1.0916	9.48025		2011	23	-0.328249	-0.262175	-0.0175387	3.88753	3.73361	3.66032	1.0916	9.48025			0.720184	48.79		0.720184	48.79	3.73361		0.720184	48.79	3.73361	3.66032		0.720184	48.79	3.73361	3.66032	1.0916
2016	Guizhou	0.776604	0.903529	0.938219	27.58	34.96	55.8984	1.82249	5238.81			0.776604	0.903529	0.938219	27.58	3.5542	4.02354	1.82249	8.56385		2011	24	-0.252824	-0.101447	-0.0637718	3.31709	3.5542	4.02354	1.82249	8.56385			0.776604	27.58		0.776604	27.58	3.5542		0.776604	27.58	3.5542	4.02354		0.776604	27.58	3.5542	4.02354	1.82249
2016	Yunnan	0.629346	0.716493	0.958177	46.82	36.8	49.4752	1.27504	8259.58			0.629346	0.716493	0.958177	46.82	3.6055	3.90147	1.27504	9.01913		2011	25	-0.463074	-0.333387	-0.0427225	3.84631	3.6055	3.90147	1.27504	9.01913			0.629346	46.82		0.629346	46.82	3.6055		0.629346	46.82	3.6055	3.90147		0.629346	46.82	3.6055	3.90147	1.27504
2016	Shaanxi	1	1	1	28.99	47.3	38.5764	0.864463	4988.98			1	1	1	28.99	3.85651	3.65264	0.864463	8.51499		2011	26	0	0	0	3.36695	3.85651	3.65264	0.864463	8.51499			1	28.99		1	28.99	3.85651		1	28.99	3.85651	3.65264		1	28.99	3.85651	3.65264	0.864463
2016	Gansu	0.607867	0.700993	0.908093	3.17	37.15	45.2317	1.49622	6116.7			0.607867	0.700993	0.908093	3.17	3.61496	3.8118	1.49622	8.71878		2011	27	-0.497799	-0.355257	-0.0964089	1.15373	3.61496	3.8118	1.49622	8.71878			0.607867	3.17		0.607867	3.17	3.61496		0.607867	3.17	3.61496	3.8118		0.607867	3.17	3.61496	3.8118	1.49622
2016	Qinghai	0.726975	1	0.857605	0.84	46.22	35.647	2.10445	1489.88			0.726975	1	0.857605	0.84	3.83341	3.57366	2.10445	7.30645		2011	28	-0.318864	0	-0.153611	-0.174353	3.83341	3.57366	2.10445	7.30645			0.726975	0.84		0.726975	0.84	3.83341		0.726975	0.84	3.83341	3.57366		0.726975	0.84	3.83341	3.57366	2.10445
2016	Ningxia	1	1	1	0.67	49.82	44.9368	2.25018	4106.33			1	1	1	0.67	3.90842	3.80526	2.25018	8.32028		2011	29	0	0	0	-0.400478	3.90842	3.80526	2.25018	8.32028			1	0.67		1	0.67	3.90842		1	0.67	3.90842	3.80526		1	0.67	3.90842	3.80526	2.25018
2016	Xinjiang	0.65037	0.731738	0.976774	6.49	43.54	41.0366	1.81447	5535.74			0.65037	0.731738	0.976774	6.49	3.77368	3.71446	1.81447	8.61898		2011	30	-0.430213	-0.312332	-0.0234998	1.87026	3.77368	3.71446	1.81447	8.61898			0.65037	6.49		0.65037	6.49	3.77368		0.65037	6.49	3.77368	3.71446		0.65037	6.49	3.77368	3.71446	1.81447
2017	Beijing	0.902293	1	0.975425	10.27	86.2	77.104	0.404869	128001			0.902293	1	0.975425	10.27	4.45667	4.34516	0.404869	11.7598		2012	1	-0.102816	0	-0.0248817	2.32923	4.45667	4.34516	0.404869	11.7598			0.902293	10.27		0.902293	10.27	4.45667		0.902293	10.27	4.45667	4.34516		0.902293	10.27	4.45667	4.34516	0.404869
2017	Tianjin	1	1	1	15.55	81.55	47.6209	0.645167	5305.35			1	1	1	15.55	4.40122	3.86327	0.645167	8.57647		2012	2	0	0	0	2.74406	4.40122	3.86327	0.645167	8.57647			1	15.55		1	15.55	4.40122		1	15.55	4.40122	3.86327		1	15.55	4.40122	3.86327	0.645167
2017	Hebei	0.956025	1	0.992371	48.25	46.8	40.1259	1.29338	17875.2			0.956025	1	0.992371	48.25	3.84588	3.69202	1.29338	9.79117		2012	3	-0.0449711	0	-0.00765797	3.8764	3.84588	3.69202	1.29338	9.79117			0.956025	48.25		0.956025	48.25	3.84588		0.956025	48.25	3.84588	3.69202		0.956025	48.25	3.84588	3.69202	1.29338
2017	Shanxi	1	1	1	8.95	51.26	41.0263	1.69398	7214.77			1	1	1	8.95	3.93691	3.71421	1.69398	8.88388		2012	4	0	0	0	2.19165	3.93691	3.71421	1.69398	8.88388			1	8.95		1	8.95	3.93691		1	8.95	3.93691	3.71421		1	8.95	3.93691	3.71421	1.69398
2017	Inner Mongolia	1	1	1	65.83	57.74	39.014	1.37098	15566.8			1	1	1	65.83	4.05595	3.66392	1.37098	9.65289		2012	5	0	0	0	4.18708	4.05595	3.66392	1.37098	9.65289			1	65.83		1	65.83	4.05595		1	65.83	4.05595	3.66392		1	65.83	4.05595	3.66392	1.37098
2017	Liaoning	0.643562	0.773228	0.857498	225.2	65.65	41.6918	1.03682	22809.5			0.643562	0.773228	0.857498	225.2	4.18434	3.7303	1.03682	10.0349		2012	6	-0.440737	-0.257182	-0.153737	5.41699	4.18434	3.7303	1.03682	10.0349			0.643562	225.2		0.643562	225.2	4.18434		0.643562	225.2	4.18434	3.7303		0.643562	225.2	4.18434	3.7303	1.03682
2017	Jilin	0.635002	0.698622	0.974684	59.63	53.7	39.4254	0.897016	7270.27			0.635002	0.698622	0.974684	59.63	3.98341	3.67441	0.897016	8.89155		2012	7	-0.454126	-0.358645	-0.0256415	4.08816	3.98341	3.67441	0.897016	8.89155			0.635002	59.63		0.635002	59.63	3.98341		0.635002	59.63	3.98341	3.67441		0.635002	59.63	3.98341	3.67441	0.897016
2017	Heiongjiang	0.585217	0.669066	0.977591	17.91	56.9	47.8524	1.10193	8715.78			0.585217	0.669066	0.977591	17.91	4.0413	3.86812	1.10193	9.07289		2012	8	-0.535772	-0.401872	-0.0226637	2.88536	4.0413	3.86812	1.10193	9.07289			0.585217	17.91		0.585217	17.91	4.0413		0.585217	17.91	4.0413	3.86812		0.585217	17.91	4.0413	3.86812	1.10193
2017	Shanghai	1	1	1	12.04	89.3	60.8317	0.566573	1957.85			1	1	1	12.04	4.492	4.10811	0.566573	7.5796		2012	9	0	0	0	2.48823	4.492	4.10811	0.566573	7.5796			1	12.04		1	12.04	4.492		1	12.04	4.492	4.10811		1	12.04	4.492	4.10811	0.566573
2017	Jiangsu	0.807398	1	0.895941	57.96	63	46.4416	0.569709	34825			0.807398	1	0.895941	57.96	4.14313	3.8382	0.569709	10.4581		2012	10	-0.213939	0	-0.109881	4.05975	4.14313	3.8382	0.569709	10.4581			0.807398	57.96		0.807398	57.96	4.14313		0.807398	57.96	4.14313	3.8382		0.807398	57.96	4.14313	3.8382	0.569709
2017	Zhejiang	0.82005	1	0.949983	64.73	63.2	47.5222	0.5478	15289.5			0.82005	1	0.949983	64.73	4.1463	3.8612	0.5478	9.63492		2012	11	-0.19839	0	-0.051311	4.17022	4.1463	3.8612	0.5478	9.63492			0.82005	64.73		0.82005	64.73	4.1463		0.82005	64.73	4.1463	3.8612		0.82005	64.73	4.1463	3.8612	0.5478
2017	Anhui	0.588526	0.625636	0.996009	50.61	46.5	37.44	0.755522	16738.1			0.588526	0.625636	0.996009	50.61	3.83945	3.62274	0.755522	9.72544		2012	12	-0.530134	-0.468987	-0.0039987	3.92415	3.83945	3.62274	0.755522	9.72544			0.588526	50.61		0.588526	50.61	3.83945		0.588526	50.61	3.83945	3.62274		0.588526	50.61	3.83945	3.62274	0.755522
2017	Fujian	0.774455	1	0.928605	30.9	59.6	43.1637	0.623986	10885.8			0.774455	1	0.928605	30.9	4.08766	3.765	0.623986	9.29522		2012	13	-0.255595	0	-0.0740721	3.43076	4.08766	3.765	0.623986	9.29522			0.774455	30.9		0.774455	30.9	4.08766		0.774455	30.9	4.08766	3.765		0.774455	30.9	4.08766	3.765	0.623986
2017	Jiangxi	0.573699	0.674908	0.99043	71.76	47.51	39.2528	0.632883	14077.1			0.573699	0.674908	0.99043	71.76	3.86094	3.67002	0.632883	9.55231		2012	14	-0.55565	-0.393179	-0.00961636	4.27333	3.86094	3.67002	0.632883	9.55231			0.573699	71.76		0.573699	71.76	3.86094		0.573699	71.76	3.86094	3.67002		0.573699	71.76	3.86094	3.67002	0.632883
2017	Shandong	0.806683	1	0.855682	153.59	52.43	43.7243	0.850595	38131.6			0.806683	1	0.855682	153.59	3.95948	3.7779	0.850595	10.5488		2012	15	-0.214825	0	-0.155856	5.03429	3.95948	3.7779	0.850595	10.5488			0.806683	153.59		0.806683	153.59	3.95948		0.806683	153.59	3.95948	3.7779		0.806683	153.59	3.95948	3.7779	0.850595
2017	Henan	0.720713	0.861252	0.93243	78.15	42.43	35.4535	0.915494	17431			0.720713	0.861252	0.93243	78.15	3.74786	3.56822	0.915494	9.76601		2012	16	-0.327515	-0.149368	-0.0699617	4.35863	3.74786	3.56822	0.915494	9.76601			0.720713	78.15		0.720713	78.15	3.74786		0.720713	78.15	3.74786	3.56822		0.720713	78.15	3.74786	3.56822	0.915494
2017	Hubei	0.631458	0.67995	0.999801	69.29	53.5	42.3086	0.911004	17029			0.631458	0.67995	0.999801	69.29	3.97968	3.74499	0.911004	9.74268		2012	17	-0.459724	-0.385736	-0.000198893	4.2383	3.97968	3.74499	0.911004	9.74268			0.631458	69.29		0.631458	69.29	3.97968		0.631458	69.29	3.97968	3.74499		0.631458	69.29	3.97968	3.74499	0.911004
2017	Hunan	0.712686	0.824617	0.96991	64.72	46.65	45.1362	0.874359	10349.6			0.712686	0.824617	0.96991	64.72	3.84267	3.80969	0.874359	9.2447		2012	18	-0.338714	-0.192837	-0.0305523	4.17007	3.84267	3.80969	0.874359	9.2447			0.712686	64.72		0.712686	64.72	3.84267		0.712686	64.72	3.84267	3.80969		0.712686	64.72	3.84267	3.80969	0.874359
2017	Guangdong	1	1	1	69.67	67.4	48.9107	0.537507	13226.6			1	1	1	69.67	4.21065	3.89	0.537507	9.48998		2012	19	0	0	0	4.24377	4.21065	3.89	0.537507	9.48998			1	69.67		1	69.67	4.21065		1	69.67	4.21065	3.89		1	69.67	4.21065	3.89	0.537507
2017	Guangxi	0.641533	0.729815	0.987309	90.68	43.53	42.4875	0.84279	7827.57			0.641533	0.729815	0.987309	90.68	3.77345	3.74921	0.84279	8.96541		2012	20	-0.443895	-0.314964	-0.0127721	4.50734	3.77345	3.74921	0.84279	8.96541			0.641533	90.68		0.641533	90.68	3.77345		0.641533	90.68	3.77345	3.74921		0.641533	90.68	3.77345	3.74921	0.84279
2017	Hainan	0.500929	0.91346	0.587371	14.55	51.6	62.4781	0.787313	1832.43			0.500929	0.91346	0.587371	14.55	3.94352	4.13482	0.787313	7.5134		2012	21	-0.691292	-0.0905153	-0.532099	2.67759	3.94352	4.13482	0.787313	7.5134			0.500929	14.55		0.500929	14.55	3.94352		0.500929	14.55	3.94352	4.13482		0.500929	14.55	3.94352	4.13482	0.787313
2017	Chongqing	0.609789	0.714375	0.978308	52.86	56.98	42.9282	0.886186	7395.74			0.609789	0.714375	0.978308	52.86	4.0427	3.75953	0.886186	8.90866		2012	22	-0.494643	-0.336348	-0.0219304	3.96765	4.0427	3.75953	0.886186	8.90866			0.609789	52.86		0.609789	52.86	4.0427		0.609789	52.86	4.0427	3.75953		0.609789	52.86	4.0427	3.75953	0.886186
2017	Sichuan	0.649625	0.758563	0.960722	80.84	43.53	40.0587	0.999971	14289.5			0.649625	0.758563	0.960722	80.84	3.77345	3.69035	0.999971	9.56728		2012	23	-0.43136	-0.27633	-0.0400706	4.39247	3.77345	3.69035	0.999971	9.56728			0.649625	80.84		0.649625	80.84	3.77345		0.649625	80.84	3.77345	3.69035		0.649625	80.84	3.77345	3.69035	0.999971
2017	Guizhou	0.720513	0.880144	0.966812	71.38	36.41	55.077	1.6573	7249.02			0.720513	0.880144	0.966812	71.38	3.59484	4.00873	1.6573	8.88862		2012	24	-0.327792	-0.12767	-0.0337513	4.26802	3.59484	4.00873	1.6573	8.88862			0.720513	71.38		0.720513	71.38	3.59484		0.720513	71.38	3.59484	4.00873		0.720513	71.38	3.59484	4.00873	1.6573
2017	Yunnan	0.585472	0.709953	0.966332	67.01	39.31	48.94	1.20556	8139.07			0.585472	0.709953	0.966332	67.01	3.67148	3.8906	1.20556	9.00443		2012	25	-0.535337	-0.342557	-0.0342482	4.20484	3.67148	3.8906	1.20556	9.00443			0.585472	67.01		0.585472	67.01	3.67148		0.585472	67.01	3.67148	3.8906		0.585472	67.01	3.67148	3.8906	1.20556
2017	Shaanxi	1	1	1	44.25	50.02	38.2898	0.812167	6744.51			1	1	1	44.25	3.91242	3.64518	0.812167	8.81648		2012	26	0	0	0	3.78986	3.91242	3.64518	0.812167	8.81648			1	44.25		1	44.25	3.91242		1	44.25	3.91242	3.64518		1	44.25	3.91242	3.64518	0.812167
2017	Gansu	0.564797	0.683324	0.893797	2.33	38.75	46.6068	1.4389	7413.91			0.564797	0.683324	0.893797	2.33	3.65713	3.84175	1.4389	8.91111		2012	27	-0.571289	-0.380787	-0.112277	0.845868	3.65713	3.84175	1.4389	8.91111			0.564797	2.33		0.564797	2.33	3.65713		0.564797	2.33	3.65713	3.84175		0.564797	2.33	3.65713	3.84175	1.4389
2017	Qinghai	0.682651	1	0.821304	0.93	47.44	36.3672	2.05286	1509.87			0.682651	1	0.821304	0.93	3.85947	3.59367	2.05286	7.31978		2012	28	-0.381772	0	-0.196862	-0.0725707	3.85947	3.59367	2.05286	7.31978			0.682651	0.93		0.682651	0.93	3.85947		0.682651	0.93	3.85947	3.59367		0.682651	0.93	3.85947	3.59367	2.05286
2017	Ningxia	1	1	1	3.13	50.67	45.8716	2.12989	4792.68			1	1	1	3.13	3.92533	3.82585	2.12989	8.47484		2012	29	0	0	0	1.14103	3.92533	3.82585	2.12989	8.47484			1	3.13		1	3.13	3.92533		1	3.13	3.92533	3.82585		1	3.13	3.92533	3.82585	2.12989
2017	Xinjiang	0.636287	0.757782	0.985203	17.58	43.98	43.7073	1.91293	10459.6			0.636287	0.757782	0.985203	17.58	3.78373	3.77751	1.91293	9.25528		2012	30	-0.452105	-0.27736	-0.0149076	2.86676	3.78373	3.77751	1.91293	9.25528			0.636287	17.58		0.636287	17.58	3.78373		0.636287	17.58	3.78373	3.77751		0.636287	17.58	3.78373	3.77751	1.91293
2018	Beijing	1	1	1	9	86.3	77.4944	0.347696	1926.42			1	1	1	9	4.45783	4.35021	0.347696	7.56342		2013	1	0	0	0	2.19722	4.45783	4.35021	0.347696	7.56342			1	9		1	9	4.45783		1	9	4.45783	4.35021		1	9	4.45783	4.35021	0.347696
2018	Tianjin	1	1	1	16.2	82.01	48.6897	0.555786	4387.72			1	1	1	16.2	4.40684	3.88547	0.555786	8.38657		2013	2	0	0	0	2.78501	4.40684	3.88547	0.555786	8.38657			1	16.2		1	16.2	4.40684		1	16.2	4.40684	3.88547		1	16.2	4.40684	3.88547	0.555786
2018	Hebei	1	1	1	42.03	48.12	40.4778	1.19608	19852.9			1	1	1	42.03	3.8737	3.70075	1.19608	9.89611		2013	3	0	0	0	3.73838	3.8737	3.70075	1.19608	9.89611			1	42.03		1	42.03	3.8737		1	42.03	3.8737	3.70075		1	42.03	3.8737	3.70075	1.19608
2018	Shanxi	1	1	1	13.82	52.56	42.5733	1.67064	7328.55			1	1	1	13.82	3.96196	3.75123	1.67064	8.89953		2013	4	0	0	0	2.62612	3.96196	3.75123	1.67064	8.89953			1	13.82		1	13.82	3.96196		1	13.82	3.96196	3.75123		1	13.82	3.96196	3.75123	1.67064
2018	Inner Mongolia	1	1	1	89.48	58.71	40.3649	1.16071	13964.5			1	1	1	89.48	4.07261	3.69796	1.16071	9.54428		2013	5	0	0	0	4.49402	4.07261	3.69796	1.16071	9.54428			1	89.48		1	89.48	4.07261		1	89.48	4.07261	3.69796		1	89.48	4.07261	3.69796	1.16071
2018	Liaoning	0.684953	0.756292	0.938433	239.92	66.45	42.3596	0.877403	16899.9			0.684953	0.756292	0.938433	239.92	4.19645	3.7462	0.877403	9.73506		2013	6	-0.378404	-0.279328	-0.0635439	5.48031	4.19645	3.7462	0.877403	9.73506			0.684953	239.92		0.684953	239.92	4.19645		0.684953	239.92	4.19645	3.7462		0.684953	239.92	4.19645	3.7462	0.877403
2018	Jilin	0.666843	0.747055	0.986454	66.13	54.2	40.2183	0.753566	6890.14			0.666843	0.747055	0.986454	66.13	3.99268	3.69432	0.753566	8.83785		2013	7	-0.405201	-0.291616	-0.0136382	4.19162	3.99268	3.69432	0.753566	8.83785			0.666843	66.13		0.666843	66.13	3.99268		0.666843	66.13	3.99268	3.69432		0.666843	66.13	3.99268	3.69432	0.753566
2018	Heiongjiang	0.576437	0.647616	0.989863	20.64	57.4	50.1251	0.998893	8177.5			0.576437	0.647616	0.989863	20.64	4.05004	3.91452	0.998893	9.00914		2013	8	-0.550888	-0.434457	-0.0101889	3.02723	4.05004	3.91452	0.998893	9.00914			0.576437	20.64		0.576437	20.64	4.05004		0.576437	20.64	4.05004	3.91452		0.576437	20.64	4.05004	3.91452	0.998893
2018	Shanghai	1	1	1	12.13	89.6	62.6143	0.528388	1337.49			1	1	1	12.13	4.49536	4.13699	0.528388	7.19855		2013	9	0	0	0	2.49568	4.49536	4.13699	0.528388	7.19855			1	12.13		1	12.13	4.49536		1	12.13	4.49536	4.13699		1	12.13	4.49536	4.13699	0.528388
2018	Jiangsu	0.782964	1	0.8821	42.91	64.11	47.5931	0.526068	36171.2			0.782964	1	0.8821	42.91	4.1606	3.86269	0.526068	10.496		2013	10	-0.244669	0	-0.125449	3.7591	4.1606	3.86269	0.526068	10.496			0.782964	42.91		0.782964	42.91	4.1606		0.782964	42.91	4.1606	3.86269		0.782964	42.91	4.1606	3.86269	0.526068
2018	Zhejiang	0.856855	1	0.933646	58.7	64	48.4498	0.520905	15493.4			0.856855	1	0.933646	58.7	4.15888	3.88053	0.520905	9.64817		2013	11	-0.154486	0	-0.0686575	4.07244	4.15888	3.88053	0.520905	9.64817			0.856855	58.7		0.856855	58.7	4.15888		0.856855	58.7	4.15888	3.88053		0.856855	58.7	4.15888	3.88053	0.520905
2018	Anhui	0.604748	0.637576	0.999753	38.98	47.86	37.6664	0.700746	19150.3			0.604748	0.637576	0.999753	38.98	3.86828	3.62877	0.700746	9.86008		2013	12	-0.502944	-0.450082	-0.000246672	3.66305	3.86828	3.62877	0.700746	9.86008			0.604748	38.98		0.604748	38.98	3.86828		0.604748	38.98	3.86828	3.62877		0.604748	38.98	3.86828	3.62877	0.700746
2018	Fujian	0.760532	0.995488	0.900483	28.57	60.77	42.9193	0.564486	10624			0.760532	0.995488	0.900483	28.57	4.1071	3.75932	0.564486	9.27087		2013	13	-0.273738	-0.00452183	-0.104824	3.35236	4.1071	3.75932	0.564486	9.27087			0.760532	28.57		0.760532	28.57	4.1071		0.760532	28.57	4.1071	3.75932		0.760532	28.57	4.1071	3.75932	0.564486
2018	Jiangxi	0.620247	0.682396	0.988653	69.82	48.87	39.605	0.596992	15635.7			0.620247	0.682396	0.988653	69.82	3.88916	3.67896	0.596992	9.65731		2013	14	-0.477637	-0.382145	-0.0114117	4.24592	3.88916	3.67896	0.596992	9.65731			0.620247	69.82		0.620247	69.82	3.88916		0.620247	69.82	3.88916	3.67896		0.620247	69.82	3.88916	3.67896	0.596992
2018	Shandong	0.817421	1	0.874187	205.07	53.75	45.091	0.707986	42390.7			0.817421	1	0.874187	205.07	3.98434	3.80868	0.707986	10.6547		2013	15	-0.201601	0	-0.134461	5.32335	3.98434	3.80868	0.707986	10.6547			0.817421	205.07		0.817421	205.07	3.98434		0.817421	205.07	3.98434	3.80868		0.817421	205.07	3.98434	3.80868	0.707986
2018	Henan	0.72074	0.855141	0.898535	102.62	43.8	36.625	0.779766	19544.4			0.72074	0.855141	0.898535	102.62	3.77963	3.60073	0.779766	9.88044		2013	16	-0.327477	-0.156488	-0.10699	4.63103	3.77963	3.60073	0.779766	9.88044			0.72074	102.62		0.72074	102.62	3.77963		0.72074	102.62	3.77963	3.60073		0.72074	102.62	3.77963	3.60073	0.779766
2018	Hubei	0.612262	0.686349	0.977814	80.39	54.51	43.5727	0.727991	18411.7			0.612262	0.686349	0.977814	80.39	3.99838	3.77443	0.727991	9.82074		2013	17	-0.490595	-0.376369	-0.0224354	4.38689	3.99838	3.77443	0.727991	9.82074			0.612262	80.39		0.612262	80.39	3.99838		0.612262	80.39	3.99838	3.77443		0.612262	80.39	3.99838	3.77443	0.727991
2018	Hunan	0.704646	0.867024	0.912339	78.19	47.96	46.1867	0.69707	10601.4			0.704646	0.867024	0.912339	78.19	3.87037	3.83269	0.69707	9.26874		2013	18	-0.350059	-0.142689	-0.0917435	4.35914	3.87037	3.83269	0.69707	9.26874			0.704646	78.19		0.704646	78.19	3.87037		0.704646	78.19	3.87037	3.83269		0.704646	78.19	3.87037	3.83269	0.69707
2018	Guangdong	1	1	1	80.43	67.76	50.2212	0.481761	14424.1			1	1	1	80.43	4.21597	3.91644	0.481761	9.57666		2013	19	0	0	0	4.38739	4.21597	3.91644	0.481761	9.57666			1	80.43		1	80.43	4.21597		1	80.43	4.21597	3.91644		1	80.43	4.21597	3.91644	0.481761
2018	Guangxi	0.646972	0.696472	0.982324	91.79	44.81	42.9716	0.756164	8657.12			0.646972	0.696472	0.982324	91.79	3.80243	3.76054	0.756164	9.06614		2013	20	-0.435452	-0.361728	-0.0178341	4.5195	3.80243	3.76054	0.756164	9.06614			0.646972	91.79		0.646972	91.79	3.80243		0.646972	91.79	3.80243	3.76054		0.646972	91.79	3.80243	3.76054	0.756164
2018	Hainan	0.48702	0.902833	0.606958	14.59	52.74	63.5442	0.719668	1918.21			0.48702	0.902833	0.606958	14.59	3.96537	4.15174	0.719668	7.55915		2013	21	-0.71945	-0.102218	-0.499296	2.68034	3.96537	4.15174	0.719668	7.55915			0.48702	14.59		0.48702	14.59	3.96537		0.48702	14.59	3.96537	4.15174		0.48702	14.59	3.96537	4.15174	0.719668
2018	Chongqing	0.603494	0.723216	0.979866	36.93	58.34	45.0348	0.691498	8277.18			0.603494	0.723216	0.979866	36.93	4.06629	3.80744	0.691498	9.02126		2013	22	-0.50502	-0.324047	-0.0203392	3.60902	4.06629	3.80744	0.691498	9.02126			0.603494	36.93		0.603494	36.93	4.06629		0.603494	36.93	4.06629	3.80744		0.603494	36.93	4.06629	3.80744	0.691498
2018	Sichuan	0.651855	0.738736	0.955601	8742	44.9	40.5346	0.841334	15480.6			0.651855	0.738736	0.955601	8742	3.80444	3.70215	0.841334	9.64734		2013	23	-0.427933	-0.302815	-0.0454151	9.07589	3.80444	3.70215	0.841334	9.64734			0.651855	8742		0.651855	8742	3.80444		0.651855	8742	3.80444	3.70215		0.651855	8742	3.80444	3.70215	0.841334
2018	Guizhou	0.768797	0.886978	0.945917	97.94	37.83	53.5136	1.33267	9259.23			0.768797	0.886978	0.945917	97.94	3.6331	3.97994	1.33267	9.13338		2013	24	-0.262929	-0.119935	-0.0556009	4.58436	3.6331	3.97994	1.33267	9.13338			0.768797	97.94		0.768797	97.94	3.6331		0.768797	97.94	3.6331	3.97994		0.768797	97.94	3.6331	3.97994	1.33267
2018	Yunnan	0.607663	0.726047	0.964901	76.03	40.48	49.847	1.02508	8018.56			0.607663	0.726047	0.964901	76.03	3.70081	3.90896	1.02508	8.98951		2013	25	-0.498135	-0.32014	-0.0357296	4.33113	3.70081	3.90896	1.02508	8.98951			0.607663	76.03		0.607663	76.03	3.70081		0.607663	76.03	3.70081	3.90896		0.607663	76.03	3.70081	3.90896	1.02508
2018	Shaanxi	1	1	1	63.58	51.31	38.6215	0.730759	8500.04			1	1	1	63.58	3.93789	3.65381	0.730759	9.04783		2013	26	0	0	0	4.1523	3.93789	3.65381	0.730759	9.04783			1	63.58		1	63.58	3.93789		1	63.58	3.93789	3.65381		1	63.58	3.93789	3.65381	0.730759
2018	Gansu	0.576294	0.678145	0.91877	4.11	40.13	47.6484	1.35229	8711.13			0.576294	0.678145	0.91877	4.11	3.69212	3.86385	1.35229	9.07236		2013	27	-0.551137	-0.388394	-0.0847199	1.41342	3.69212	3.86385	1.35229	9.07236			0.576294	4.11		0.576294	4.11	3.69212		0.576294	4.11	3.69212	3.86385		0.576294	4.11	3.69212	3.86385	1.35229
2018	Qinghai	0.708989	1	0.875715	3.54	48.51	36.3963	1.99001	1529.86			0.708989	1	0.875715	3.54	3.88177	3.59447	1.99001	7.33293		2013	28	-0.343915	0	-0.132715	1.26413	3.88177	3.59447	1.99001	7.33293			0.708989	3.54		0.708989	3.54	3.88177		0.708989	3.54	3.88177	3.59447		0.708989	3.54	3.88177	3.59447	1.99001
2018	Ningxia	1	1	1	3.39	52.01	45.9899	2.04135	5479.02			1	1	1	3.39	3.95144	3.82842	2.04135	8.60868		2013	29	0	0	0	1.22083	3.95144	3.82842	2.04135	8.60868			1	3.39		1	3.39	3.95144		1	3.39	3.95144	3.82842		1	3.39	3.95144	3.82842	2.04135
2018	Xinjiang	0.746377	0.842583	0.977244	33.61	44.47	45.357	1.97796	15383.5			0.746377	0.842583	0.977244	33.61	3.79481	3.81456	1.97796	9.64105		2013	30	-0.292524	-0.171283	-0.0230192	3.51482	3.79481	3.81456	1.97796	9.64105			0.746377	33.61		0.746377	33.61	3.79481		0.746377	33.61	3.79481	3.81456		0.746377	33.61	3.79481	3.81456	1.97796
2019	Beijing	1	1	1	4.69	86.35	78.5338	0.322646	1523.81			1	1	1	4.69	4.45841	4.36353	0.322646	7.32897		2014	1	0	0	0	1.54543	4.45841	4.36353	0.322646	7.32897			1	4.69		1	4.69	4.45841		1	4.69	4.45841	4.36353		1	4.69	4.45841	4.36353	0.322646
2019	Tianjin	1	1	1	11.51	82.27	50.2039	0.524569	3507.57			1	1	1	11.51	4.41001	3.91609	0.524569	8.16268		2014	2	0	0	0	2.44322	4.41001	3.91609	0.524569	8.16268			1	11.51		1	11.51	4.41001		1	11.51	4.41001	3.91609		1	11.51	4.41001	3.91609	0.524569
2019	Hebei	1	1	1	49.12	49.33	42.1998	1.12883	14103.7			1	1	1	49.12	3.89853	3.74242	1.12883	9.55419		2014	3	0	0	0	3.89427	3.89853	3.74242	1.12883	9.55419			1	49.12		1	49.12	3.89853		1	49.12	3.89853	3.74242		1	49.12	3.89853	3.74242	1.12883
2019	Shanxi	1	1	1	20.3	53.79	47.4307	1.65904	5453.86			1	1	1	20.3	3.98509	3.85927	1.65904	8.60408		2014	4	0	0	0	3.01062	3.98509	3.85927	1.65904	8.60408			1	20.3		1	20.3	3.98509		1	20.3	3.98509	3.85927		1	20.3	3.98509	3.85927	1.65904
2019	Inner Mongolia	1	1	1	201.21	59.51	43.5039	1.13422	10425.2			1	1	1	201.21	4.08614	3.77285	1.13422	9.25199		2014	5	0	0	0	5.30435	4.08614	3.77285	1.13422	9.25199			1	201.21		1	201.21	4.08614		1	201.21	4.08614	3.77285		1	201.21	4.08614	3.77285	1.13422
2019	Liaoning	0.710088	0.80075	0.973381	203.89	67.05	45.3903	0.827726	10222.7			0.710088	0.80075	0.973381	203.89	4.20544	3.8153	0.827726	9.23237		2014	6	-0.342367	-0.222207	-0.0269802	5.31758	4.20544	3.8153	0.827726	9.23237			0.710088	203.89		0.710088	203.89	4.20544		0.710088	203.89	4.20544	3.8153		0.710088	203.89	4.20544	3.8153	0.827726
2019	Jilin	0.656086	0.745754	0.990076	56.98	54.81	40.6587	0.697118	4819.62			0.656086	0.745754	0.990076	56.98	4.00387	3.70521	0.697118	8.48045		2014	7	-0.421463	-0.29336	-0.00997307	4.0427	4.00387	3.70521	0.697118	8.48045			0.656086	56.98		0.656086	56.98	4.00387		0.656086	56.98	4.00387	3.70521		0.656086	56.98	4.00387	3.70521	0.697118
2019	Heiongjiang	0.714074	0.79933	0.998346	22.74	58.01	55.3878	0.961939	6025.43			0.714074	0.79933	0.998346	22.74	4.06062	4.01436	0.961939	8.70374		2014	8	-0.336769	-0.223981	-0.00165554	3.12413	4.06062	4.01436	0.961939	8.70374			0.714074	22.74		0.714074	22.74	4.06062		0.714074	22.74	4.06062	4.01436		0.714074	22.74	4.06062	4.01436	0.961939
2019	Shanghai	1	1	1	14.48	89.6	65.1599	0.47284	1473.98			1	1	1	14.48	4.49536	4.17684	0.47284	7.29572		2014	9	0	0	0	2.67277	4.49536	4.17684	0.47284	7.29572			1	14.48		1	14.48	4.49536		1	14.48	4.49536	4.17684		1	14.48	4.49536	4.17684	0.47284
2019	Jiangsu	0.782307	1	0.876507	34.74	65.21	49.7925	0.485941	25749.7			0.782307	1	0.876507	34.74	4.17761	3.90786	0.485941	10.1562		2014	10	-0.245509	0	-0.13181	3.54789	4.17761	3.90786	0.485941	10.1562			0.782307	34.74		0.782307	34.74	4.17761		0.782307	34.74	4.17761	3.90786		0.782307	34.74	4.17761	3.90786	0.485941
2019	Zhejiang	0.796538	0.941753	0.933754	63.24	64.87	50.0596	0.490313	11273.6			0.796538	0.941753	0.933754	63.24	4.17239	3.91321	0.490313	9.33022		2014	11	-0.227481	-0.0600125	-0.0685424	4.14694	4.17239	3.91321	0.490313	9.33022			0.796538	63.24		0.796538	63.24	4.17239		0.796538	63.24	4.17239	3.91321		0.796538	63.24	4.17239	3.91321	0.490313
2019	Anhui	0.586965	0.635119	0.998024	35.76	49.15	39.9791	0.650779	14674.6			0.586965	0.635119	0.998024	35.76	3.89488	3.68836	0.650779	9.59388		2014	12	-0.532789	-0.453942	-0.00197747	3.57683	3.89488	3.68836	0.650779	9.59388			0.586965	35.76		0.586965	35.76	3.89488		0.586965	35.76	3.89488	3.68836		0.586965	35.76	3.89488	3.68836	0.650779
2019	Fujian	0.744701	1	0.88961	33.67	61.8	43.2177	0.549432	7886.8			0.744701	1	0.88961	33.67	4.1239	3.76625	0.549432	8.97295		2014	13	-0.294772	0	-0.116972	3.51661	4.1239	3.76625	0.549432	8.97295			0.744701	33.67		0.744701	33.67	4.1239		0.744701	33.67	4.1239	3.76625		0.744701	33.67	4.1239	3.76625	0.549432
2019	Jiangxi	0.600799	0.678587	0.987828	76.83	50.22	41.216	0.57409	9815.6			0.600799	0.678587	0.987828	76.83	3.91641	3.71883	0.57409	9.19173		2014	14	-0.509495	-0.387743	-0.012247	4.3416	3.91641	3.71883	0.57409	9.19173			0.600799	76.83		0.600799	76.83	3.91641		0.600799	76.83	3.91641	3.71883		0.600799	76.83	3.91641	3.71883	0.57409
2019	Shandong	0.825374	1	0.889405	255.42	55.01	47.3018	0.668354	26637.3			0.825374	1	0.889405	255.42	4.00751	3.85655	0.668354	10.1901		2014	15	-0.191918	0	-0.117203	5.54291	4.00751	3.85655	0.668354	10.1901			0.825374	255.42		0.825374	255.42	4.00751		0.825374	255.42	4.00751	3.85655		0.825374	255.42	4.00751	3.85655	0.668354
2019	Henan	0.695407	0.856122	0.890706	125.31	45.2	42.1131	0.743707	15917.8			0.695407	0.856122	0.890706	125.31	3.8111	3.74036	0.743707	9.67519		2014	16	-0.363258	-0.155343	-0.115741	4.83079	3.8111	3.74036	0.743707	9.67519			0.695407	125.31		0.695407	125.31	3.8111		0.695407	125.31	3.8111	3.74036		0.695407	125.31	3.8111	3.74036	0.743707
2019	Hubei	0.603418	0.676148	0.988741	107.32	55.67	46.896	0.674315	14372.6			0.603418	0.676148	0.988741	107.32	4.01944	3.84793	0.674315	9.57308		2014	17	-0.505145	-0.391344	-0.0113228	4.67582	4.01944	3.84793	0.674315	9.57308			0.603418	107.32		0.603418	107.32	4.01944		0.603418	107.32	4.01944	3.84793		0.603418	107.32	4.01944	3.84793	0.674315
2019	Hunan	0.690274	0.905103	0.877003	75.72	49.28	47.7488	0.641185	9631.08			0.690274	0.905103	0.877003	75.72	3.89752	3.86595	0.641185	9.17275		2014	18	-0.370667	-0.0997062	-0.131245	4.32704	3.89752	3.86595	0.641185	9.17275			0.690274	75.72		0.690274	75.72	3.89752		0.690274	75.72	3.89752	3.86595		0.690274	75.72	3.89752	3.86595	0.641185
2019	Guangdong	1	1	1	86.35	68	51.395	0.457791	11868.3			1	1	1	86.35	4.21951	3.93954	0.457791	9.38162		2014	19	0	0	0	4.45841	4.21951	3.93954	0.457791	9.38162			1	86.35		1	86.35	4.21951		1	86.35	4.21951	3.93954		1	86.35	4.21951	3.93954	0.457791
2019	Guangxi	0.631459	0.688484	0.987285	104.18	46.01	44.7567	0.717601	6674.82			0.631459	0.688484	0.987285	104.18	3.82886	3.80124	0.717601	8.8061		2014	20	-0.459722	-0.373263	-0.0127962	4.64612	3.82886	3.80124	0.717601	8.8061			0.631459	104.18		0.631459	104.18	3.82886		0.631459	104.18	3.82886	3.80124		0.631459	104.18	3.82886	3.80124	0.717601
2019	Hainan	0.477695	0.947543	0.563249	13.68	53.76	67.4506	0.676278	991.99			0.477695	0.947543	0.563249	13.68	3.98453	4.2114	0.676278	6.89971		2014	21	-0.738783	-0.0538831	-0.574033	2.61593	3.98453	4.2114	0.676278	6.89971			0.477695	13.68		0.477695	13.68	3.98453		0.477695	13.68	3.98453	4.2114		0.477695	13.68	3.98453	4.2114	0.676278
2019	Chongqing	0.59915	0.732002	0.976769	38.26	59.6	50.5433	0.650907	7615.57			0.59915	0.732002	0.976769	38.26	4.08766	3.92283	0.650907	8.93795		2014	22	-0.512243	-0.311972	-0.0235053	3.6444	4.08766	3.92283	0.650907	8.93795			0.59915	38.26		0.59915	38.26	4.08766		0.59915	38.26	4.08766	3.92283		0.59915	38.26	4.08766	3.92283	0.650907
2019	Sichuan	0.625282	0.705281	0.976131	107.95	46.3	44.1629	0.794982	12014.2			0.625282	0.705281	0.976131	107.95	3.83514	3.78788	0.794982	9.39384		2014	23	-0.469553	-0.349159	-0.0241582	4.68167	3.83514	3.78788	0.794982	9.39384			0.625282	107.95		0.625282	107.95	3.83514		0.625282	107.95	3.83514	3.78788		0.625282	107.95	3.83514	3.78788	0.794982
2019	Guizhou	0.754817	0.885764	0.935849	122.03	40.01	51.6971	1.21576	7800.13			0.754817	0.885764	0.935849	122.03	3.68913	3.9454	1.21576	8.9619		2014	24	-0.28128	-0.121305	-0.0663009	4.80427	3.68913	3.9454	1.21576	8.9619			0.754817	122.03		0.754817	122.03	3.68913		0.754817	122.03	3.68913	3.9454		0.754817	122.03	3.68913	3.9454	1.21576
2019	Yunnan	0.621975	0.758193	0.967165	55.35	41.73	51.205	0.965863	6130.04			0.621975	0.758193	0.967165	55.35	3.73122	3.93584	0.965863	8.72096		2014	25	-0.474855	-0.276817	-0.0333867	4.01368	3.73122	3.93584	0.965863	8.72096			0.621975	55.35		0.621975	55.35	3.73122		0.621975	55.35	3.73122	3.93584		0.621975	55.35	3.73122	3.93584	0.965863
2019	Shaanxi	0.746794	0.941464	0.996809	78.72	52.57	40.6063	0.695938	6263.77			0.746794	0.941464	0.996809	78.72	3.96215	3.70392	0.695938	8.74254		2014	26	-0.291965	-0.0603196	-0.00319633	4.3659	3.96215	3.70392	0.695938	8.74254			0.746794	78.72		0.746794	78.72	3.96215		0.746794	78.72	3.96215	3.70392		0.746794	78.72	3.96215	3.70392	0.695938
2019	Gansu	0.56898	0.686598	0.90713	4.88	41.68	50.7005	1.267	6660.18			0.56898	0.686598	0.90713	4.88	3.73002	3.92594	1.267	8.8039		2014	27	-0.563909	-0.376006	-0.0974699	1.58515	3.73002	3.92594	1.267	8.8039			0.56898	4.88		0.56898	4.88	3.73002		0.56898	4.88	3.73002	3.92594		0.56898	4.88	3.73002	3.92594	1.267
2019	Qinghai	0.659601	1	0.763846	4.52	49.78	40.8683	1.91244	1955.38			0.659601	1	0.763846	4.52	3.90761	3.71035	1.91244	7.57834		2014	28	-0.41612	0	-0.269389	1.50851	3.90761	3.71035	1.91244	7.57834			0.659601	4.52		0.659601	4.52	3.90761		0.659601	4.52	3.90761	3.71035		0.659601	4.52	3.90761	3.71035	1.91244
2019	Ningxia	1	1	1	3.71	53.61	47.0934	1.951	3681.05			1	1	1	3.71	3.98174	3.85213	1.951	8.21095		2014	29	0	0	0	1.31103	3.98174	3.85213	1.951	8.21095			1	3.71		1	3.71	3.98174		1	3.71	3.98174	3.85213		1	3.71	3.98174	3.85213	1.951
2019	Xinjiang	0.816576	0.899141	0.970692	46.16	46.07	48.9459	1.92971	11397.8			0.816576	0.899141	0.970692	46.16	3.83016	3.89072	1.92971	9.34118		2014	30	-0.202636	-0.106315	-0.0297464	3.83211	3.83016	3.89072	1.92971	9.34118			0.816576	46.16		0.816576	46.16	3.83016		0.816576	46.16	3.83016	3.89072		0.816576	46.16	3.83016	3.89072	1.92971
2020	Beijing	1	1	1	4.54	86.5	80.1409	0.299593	790.69			1	1	1	4.54	4.46014	4.38379	0.299593	6.67291		2015	1	0	0	0	1.51293	4.46014	4.38379	0.299593	6.67291			1	4.54		1	4.54	4.46014		1	4.54	4.46014	4.38379		1	4.54	4.46014	4.38379	0.299593
2020	Tianjin	1	1	1	10.41	82.64	52.8199	0.505837	2340.51			1	1	1	10.41	4.41449	3.96689	0.505837	7.75812		2015	2	0	0	0	2.34277	4.41449	3.96689	0.505837	7.75812			1	10.41		1	10.41	4.41449		1	10.41	4.41449	3.96689		1	10.41	4.41449	3.96689	0.505837
2020	Hebei	1	1	1	49.37	51.33	45.4354	1.11485	12133.4			1	1	1	49.37	3.93828	3.81629	1.11485	9.40372		2015	3	0	0	0	3.89934	3.93828	3.81629	1.11485	9.40372			1	49.37		1	49.37	3.93828		1	49.37	3.93828	3.81629		1	49.37	3.93828	3.81629	1.11485
2020	Shanxi	0.810508	0.94012	0.97517	11.43	55.03	56.6542	1.61758	3070.26			0.810508	0.94012	0.97517	11.43	4.00788	4.03697	1.61758	8.02952		2015	4	-0.210094	-0.0617475	-0.0251431	2.43624	4.00788	4.03697	1.61758	8.02952			0.810508	11.43		0.810508	11.43	4.00788		0.810508	11.43	4.00788	4.03697		0.810508	11.43	4.00788	4.03697	1.61758
2020	Inner Mongolia	1	1	1	282.44	60.3	44.4891	1.16732	8024.76			1	1	1	282.44	4.09933	3.79525	1.16732	8.99029		2015	5	0	0	0	5.64347	4.09933	3.79525	1.16732	8.99029			1	282.44		1	282.44	4.09933		1	282.44	4.09933	3.79525		1	282.44	4.09933	3.79525	1.16732
2020	Liaoning	0.873684	0.955764	0.947801	15.07	67.35	50.3824	0.824311	8254.1			0.873684	0.955764	0.947801	15.07	4.2099	3.91964	0.824311	9.01847		2015	6	-0.135037	-0.045244	-0.0536107	2.71271	4.2099	3.91964	0.824311	9.01847			0.873684	15.07		0.873684	15.07	4.2099		0.873684	15.07	4.2099	3.91964		0.873684	15.07	4.2099	3.91964	0.824311
2020	Jilin	0.612449	0.681855	0.961321	63.21	55.31	43.8053	0.653092	3179.42			0.612449	0.681855	0.961321	63.21	4.01295	3.77975	0.653092	8.06445		2015	7	-0.49029	-0.382938	-0.0394472	4.14646	4.01295	3.77975	0.653092	8.06445			0.612449	63.21		0.612449	63.21	4.01295		0.612449	63.21	4.01295	3.77975		0.612449	63.21	4.01295	3.77975	0.653092
2020	Heiongjiang	0.699174	0.839084	0.968422	18.57	58.8	61.4617	0.973963	4652.46			0.699174	0.839084	0.968422	18.57	4.07414	4.11841	0.973963	8.44515		2015	8	-0.357856	-0.175444	-0.0320875	2.92155	4.07414	4.11841	0.973963	8.44515			0.699174	18.57		0.699174	18.57	4.07414		0.699174	18.57	4.07414	4.11841		0.699174	18.57	4.07414	4.11841	0.973963
2020	Shanghai	1	1	1	7.26	87.6	68.0534	0.455232	1105.79			1	1	1	7.26	4.47278	4.22029	0.455232	7.00832		2015	9	0	0	0	1.98238	4.47278	4.22029	0.455232	7.00832			1	7.26		1	7.26	4.47278		1	7.26	4.47278	4.22029		1	7.26	4.47278	4.22029	0.455232
2020	Jiangsu	0.81627	1	0.90979	31.76	66.52	51.5435	0.457203	24085.3			0.81627	1	0.90979	31.76	4.1975	3.94243	0.457203	10.0894		2015	10	-0.20301	0	-0.0945413	3.45821	4.1975	3.94243	0.457203	10.0894			0.81627	31.76		0.81627	31.76	4.1975		0.81627	31.76	4.1975	3.94243		0.81627	31.76	4.1975	3.94243	0.457203
2020	Zhejiang	0.800284	0.957167	0.946938	62.51	65.8	51.9855	0.477668	8384.74			0.800284	0.957167	0.946938	62.51	4.18662	3.95096	0.477668	9.03417		2015	11	-0.222789	-0.0437777	-0.0545221	4.13533	4.18662	3.95096	0.477668	9.03417			0.800284	62.51		0.800284	62.51	4.18662		0.800284	62.51	4.18662	3.95096		0.800284	62.51	4.18662	3.95096	0.477668
2020	Anhui	0.575572	0.623458	0.985537	45.12	50.5	44.0029	0.630827	12603.6			0.575572	0.623458	0.985537	45.12	3.92197	3.78426	0.630827	9.44174		2015	12	-0.55239	-0.472474	-0.014569	3.80933	3.92197	3.78426	0.630827	9.44174			0.575572	45.12		0.575572	45.12	3.92197		0.575572	45.12	3.92197	3.78426		0.575572	45.12	3.92197	3.78426	0.630827
2020	Fujian	0.758114	1	0.951655	28.13	62.6	45.2478	0.510441	5112.61			0.758114	1	0.951655	28.13	4.13677	3.81215	0.510441	8.53947		2015	13	-0.276922	0	-0.049553	3.33684	4.13677	3.81215	0.510441	8.53947			0.758114	28.13		0.758114	28.13	4.13677		0.758114	28.13	4.13677	3.81215		0.758114	28.13	4.13677	3.81215	0.510441
2020	Jiangxi	0.600994	0.691587	0.991719	86.3	51.62	43.7383	0.564518	9878.36			0.600994	0.691587	0.991719	86.3	3.94391	3.77822	0.564518	9.1981		2015	14	-0.509171	-0.368767	-0.00831569	4.45783	3.94391	3.77822	0.564518	9.1981			0.600994	86.3		0.600994	86.3	3.94391		0.600994	86.3	3.94391	3.77822		0.600994	86.3	3.94391	3.77822	0.564518
2020	Shandong	0.823138	1	0.87088	251.52	57.01	49.1826	0.653962	21057			0.823138	1	0.87088	251.52	4.04323	3.89554	0.653962	9.95499		2015	15	-0.194632	0	-0.138251	5.52752	4.04323	3.89554	0.653962	9.95499			0.823138	251.52		0.823138	251.52	4.04323		0.823138	251.52	4.04323	3.89554		0.823138	251.52	4.04323	3.89554	0.653962
2020	Henan	0.679147	0.859948	0.889991	184.74	46.85	45.3615	0.706287	11957.7			0.679147	0.859948	0.889991	184.74	3.84695	3.81466	0.706287	9.38913		2015	16	-0.386918	-0.150883	-0.116544	5.21895	3.84695	3.81466	0.706287	9.38913			0.679147	184.74		0.679147	184.74	3.84695		0.679147	184.74	3.84695	3.81466		0.679147	184.74	3.84695	3.81466	0.706287
2020	Hubei	0.589808	0.675112	0.944117	116.42	56.85	48.5389	0.625144	12868.8			0.589808	0.675112	0.944117	116.42	4.04042	3.88237	0.625144	9.46256		2015	17	-0.527958	-0.392876	-0.0575047	4.7572	4.04042	3.88237	0.625144	9.46256			0.589808	116.42		0.589808	116.42	4.04042		0.589808	116.42	4.04042	3.88237		0.589808	116.42	4.04042	3.88237	0.625144
2020	Hunan	0.703985	0.912535	0.931704	59.83	50.89	49.9002	0.604953	8350.28			0.703985	0.912535	0.931704	59.83	3.92967	3.91002	0.604953	9.03005		2015	18	-0.350998	-0.0915292	-0.0707403	4.09151	3.92967	3.91002	0.604953	9.03005			0.703985	59.83		0.703985	59.83	3.92967		0.703985	59.83	3.92967	3.91002		0.703985	59.83	3.92967	3.91002	0.604953
2020	Guangdong	1	1	1	95.38	68.71	53.0518	0.433947	11011			1	1	1	95.38	4.22989	3.97127	0.433947	9.30665		2015	19	0	0	0	4.55787	4.22989	3.97127	0.433947	9.30665			1	95.38		1	95.38	4.22989		1	95.38	4.22989	3.97127		1	95.38	4.22989	3.97127	0.433947
2020	Guangxi	0.61951	0.667794	0.98516	128.25	47.06	45.7951	0.685576	5845.65			0.61951	0.667794	0.98516	128.25	3.85142	3.82418	0.685576	8.67345		2015	20	-0.478827	-0.403775	-0.0149511	4.85398	3.85142	3.82418	0.685576	8.67345			0.61951	128.25		0.61951	128.25	3.85142		0.61951	128.25	3.85142	3.82418		0.61951	128.25	3.85142	3.82418	0.685576
2020	Hainan	0.51484	0.963861	0.614457	12.74	55.12	69.2483	0.680468	991.48			0.51484	0.963861	0.614457	12.74	4.00951	4.2377	0.680468	6.8992		2015	21	-0.663899	-0.0368087	-0.487017	2.54475	4.00951	4.2377	0.680468	6.8992			0.51484	12.74		0.51484	12.74	4.00951		0.51484	12.74	4.00951	4.2377		0.51484	12.74	4.00951	4.2377	0.680468
2020	Chongqing	0.598095	0.727345	0.984864	48.8	60.94	51.4704	0.613299	7321.82			0.598095	0.727345	0.984864	48.8	4.10989	3.94101	0.613299	8.89861		2015	22	-0.514006	-0.318354	-0.0152519	3.88773	4.10989	3.94101	0.613299	8.89861			0.598095	48.8		0.598095	48.8	4.10989		0.598095	48.8	4.10989	3.94101		0.598095	48.8	4.10989	3.94101	0.613299
2020	Sichuan	0.592194	0.69645	0.977935	121.96	47.69	49.7718	0.754025	9738.66			0.592194	0.69645	0.977935	121.96	3.86472	3.90745	0.754025	9.18386		2015	23	-0.523921	-0.36176	-0.0223122	4.80369	3.86472	3.90745	0.754025	9.18386			0.592194	121.96		0.592194	121.96	3.86472		0.592194	121.96	3.86472	3.90745		0.592194	121.96	3.86472	3.90745	0.754025
2020	Guizhou	0.744278	0.883996	0.955065	146.26	42.01	53.1951	1.12255	6030.98			0.744278	0.883996	0.955065	146.26	3.73791	3.97397	1.12255	8.70466		2015	24	-0.295341	-0.123303	-0.0459758	4.98539	3.73791	3.97397	1.12255	8.70466			0.744278	146.26		0.744278	146.26	3.73791		0.744278	146.26	3.73791	3.97397		0.744278	146.26	3.73791	3.97397	1.12255
2020	Yunnan	0.634175	0.687236	0.971001	67.06	43.33	53.1615	0.895672	3223.25			0.634175	0.687236	0.971001	67.06	3.76885	3.97333	0.895672	8.07815		2015	25	-0.45543	-0.375078	-0.0294275	4.20559	3.76885	3.97333	0.895672	8.07815			0.634175	67.06		0.634175	67.06	3.76885		0.634175	67.06	3.76885	3.97333		0.634175	67.06	3.76885	3.97333	0.895672
2020	Shaanxi	0.72658	0.917171	0.99611	71.55	53.92	44.7029	0.713336	5342.68			0.72658	0.917171	0.99611	71.55	3.9875	3.80004	0.713336	8.58348		2015	26	-0.319407	-0.0864612	-0.00389741	4.2704	3.9875	3.80004	0.713336	8.58348			0.72658	71.55		0.72658	71.55	3.9875		0.72658	71.55	3.9875	3.80004		0.72658	71.55	3.9875	3.80004	0.713336
2020	Gansu	0.500453	0.605044	0.859323	5.46	43.19	57.2537	1.28902	4875.29			0.500453	0.605044	0.859323	5.46	3.76561	4.04749	1.28902	8.49193		2015	27	-0.692243	-0.502454	-0.151611	1.69745	3.76561	4.04749	1.28902	8.49193			0.500453	5.46		0.500453	5.46	3.76561		0.500453	5.46	3.76561	4.04749		0.500453	5.46	3.76561	4.04749	1.28902
2020	Qinghai	0.674336	1	0.797033	9.24	50.3	45.3241	1.87218	1130.93			0.674336	1	0.797033	9.24	3.91801	3.81384	1.87218	7.0308		2015	28	-0.394027	0	-0.226859	2.22354	3.91801	3.81384	1.87218	7.0308			0.674336	9.24		0.674336	9.24	3.91801		0.674336	9.24	3.91801	3.81384		0.674336	9.24	3.91801	3.81384	1.87218
2020	Ningxia	0.904882	1	0.987497	10.93	55.23	48.4071	2.02131	3143.92			0.904882	1	0.987497	10.93	4.01151	3.87965	2.02131	8.05323		2015	29	-0.0999504	0	-0.0125816	2.39151	4.01151	3.87965	2.02131	8.05323			0.904882	10.93		0.904882	10.93	4.01151		0.904882	10.93	4.01151	3.87965		0.904882	10.93	4.01151	3.87965	2.02131
2020	Xinjiang	0.723496	0.765932	0.997172	49.62	47.23	53.6888	2.0154	8103.74			0.723496	0.765932	0.997172	49.62	3.85503	3.9832	2.0154	9.00008		2015	30	-0.32366	-0.266662	-0.00283221	3.90439	3.85503	3.9832	2.0154	9.00008			0.723496	49.62		0.723496	49.62	3.85503		0.723496	49.62	3.85503	3.9832		0.723496	49.62	3.85503	3.9832	2.0154
2021	Beijing	1	1	1	3.34	86.5	80.6399	0.272599	712.15			1	1	1	3.34	4.46014	4.38999	0.272599	6.56829		2016	1	0	0	0	1.20597	4.46014	4.38999	0.272599	6.56829			1	3.34		1	3.34	4.46014		1	3.34	4.46014	4.38999		1	3.34	4.46014	4.38999	0.272599
2021	Tianjin	1	1	1	8.02	82.93	57.1397	0.466738	2508.87			1	1	1	8.02	4.418	4.0455	0.466738	7.82759		2016	2	0	0	0	2.08194	4.418	4.0455	0.466738	7.82759			1	8.02		1	8.02	4.418		1	8.02	4.418	4.0455		1	8.02	4.418	4.0455	0.466738
2021	Hebei	1	1	1	67.24	53.32	46.6124	1.04256	12401.2			1	1	1	67.24	3.97631	3.84187	1.04256	9.42555		2016	3	0	0	0	4.20827	3.97631	3.84187	1.04256	9.42555			1	67.24		1	67.24	3.97631		1	67.24	3.97631	3.84187		1	67.24	3.97631	3.84187	1.04256
2021	Shanxi	0.802793	0.865378	0.974575	11.75	56.21	58.9993	1.58174	3491.22			0.802793	0.865378	0.974575	11.75	4.02909	4.07753	1.58174	8.15801		2016	4	-0.219659	-0.144589	-0.0257542	2.46385	4.02909	4.07753	1.58174	8.15801			0.802793	11.75		0.802793	11.75	4.02909		0.802793	11.75	4.02909	4.07753		0.802793	11.75	4.02909	4.07753	1.58174
2021	Inner Mongolia	1	1	1	262.01	61.19	48.1306	1.17988	6813.09			1	1	1	262.01	4.11398	3.87392	1.17988	8.8266		2016	5	0	0	0	5.56838	4.11398	3.87392	1.17988	8.8266			1	262.01		1	262.01	4.11398		1	262.01	4.11398	3.87392		1	262.01	4.11398	3.87392	1.17988
2021	Liaoning	1	1	1	14.97	67.37	57.1256	1.04768	5724.33			1	1	1	14.97	4.2102	4.04525	1.04768	8.65248		2016	6	0	0	0	2.70605	4.2102	4.04525	1.04768	8.65248			1	14.97		1	14.97	4.2102		1	14.97	4.2102	4.04525		1	14.97	4.2102	4.04525	1.04768
2021	Jilin	0.610932	0.664713	0.963399	61.11	55.97	47.245	0.603542	3535.44			0.610932	0.664713	0.963399	61.11	4.02482	3.85535	0.603542	8.17059		2016	7	-0.492769	-0.408401	-0.0372877	4.11268	4.02482	3.85535	0.603542	8.17059			0.610932	61.11		0.610932	61.11	4.02482		0.610932	61.11	4.02482	3.85535		0.610932	61.11	4.02482	3.85535	0.603542
2021	Heiongjiang	0.685547	0.786098	0.970642	21.5	59.2	65.3915	0.965741	3313.29			0.685547	0.786098	0.970642	21.5	4.08092	4.18039	0.965741	8.1057		2016	8	-0.377538	-0.240674	-0.0297979	3.06805	4.08092	4.18039	0.965741	8.1057			0.685547	21.5		0.685547	21.5	4.08092		0.685547	21.5	4.08092	4.18039		0.685547	21.5	4.08092	4.18039	0.965741
2021	Shanghai	1	1	1	4.62	87.9	70.0516	0.417255	800.69			1	1	1	4.62	4.4762	4.24923	0.417255	6.68547		2016	9	0	0	0	1.53039	4.4762	4.24923	0.417255	6.68547			1	4.62		1	4.62	4.4762		1	4.62	4.4762	4.24923		1	4.62	4.4762	4.24923	0.417255
2021	Jiangsu	0.848026	1	0.935633	26.63	67.72	52.7773	0.423592	21109.5			0.848026	1	0.935633	26.63	4.21538	3.96608	0.423592	9.95748		2016	10	-0.164844	0	-0.0665317	3.28204	4.21538	3.96608	0.423592	9.95748			0.848026	26.63		0.848026	26.63	4.21538		0.848026	26.63	4.21538	3.96608		0.848026	26.63	4.21538	3.96608	0.423592
2021	Zhejiang	0.824175	1	0.94997	82.65	67	53.1985	0.44773	9539.58			0.824175	1	0.94997	82.65	4.20469	3.97403	0.44773	9.1632		2016	11	-0.193373	0	-0.0513254	4.41461	4.20469	3.97403	0.44773	9.1632			0.824175	82.65		0.824175	82.65	4.20469		0.824175	82.65	4.20469	3.97403		0.824175	82.65	4.20469	3.97403	0.44773
2021	Anhui	0.582585	0.642838	0.981502	68.38	51.99	45.8716	0.581276	12961.6			0.582585	0.642838	0.981502	68.38	3.95105	3.82585	0.581276	9.46974		2016	12	-0.54028	-0.441862	-0.0186712	4.22508	3.95105	3.82585	0.581276	9.46974			0.582585	68.38		0.582585	68.38	3.95105		0.582585	68.38	3.95105	3.82585		0.582585	68.38	3.95105	3.82585	0.581276
2021	Fujian	0.753485	1	0.967479	16.43	63.6	46.7112	0.467268	4793.25			0.753485	1	0.967479	16.43	4.15261	3.84398	0.467268	8.47496		2016	13	-0.283046	0	-0.0330618	2.79911	4.15261	3.84398	0.467268	8.47496			0.753485	16.43		0.753485	16.43	4.15261		0.753485	16.43	4.15261	3.84398		0.753485	16.43	4.15261	3.84398	0.467268
2021	Jiangxi	0.605459	0.704058	0.993975	86.04	53.1	46.7923	0.527103	7453.86			0.605459	0.704058	0.993975	86.04	3.97218	3.84572	0.527103	8.91649		2016	14	-0.501768	-0.350895	-0.00604358	4.45481	3.97218	3.84572	0.527103	8.91649			0.605459	86.04		0.605459	86.04	3.97218		0.605459	86.04	3.97218	3.84572		0.605459	86.04	3.97218	3.84572	0.527103
2021	Shandong	0.846125	1	0.886372	217.3	59.02	50.3233	0.613722	20896.5			0.846125	1	0.886372	217.3	4.07788	3.91847	0.613722	9.94734		2016	15	-0.167088	0	-0.120619	5.38128	4.07788	3.91847	0.613722	9.94734			0.846125	217.3		0.846125	217.3	4.07788		0.846125	217.3	4.07788	3.91847		0.846125	217.3	4.07788	3.91847	0.613722
2021	Henan	0.673741	0.860095	0.934397	184.34	48.5	46.7307	0.638846	11049.2			0.673741	0.860095	0.934397	184.34	3.88156	3.8444	0.638846	9.31011		2016	16	-0.39491	-0.150713	-0.0678538	5.21678	3.88156	3.8444	0.638846	9.31011			0.673741	184.34		0.673741	184.34	3.88156		0.673741	184.34	3.88156	3.8444		0.673741	184.34	3.88156	3.8444	0.638846
2021	Hubei	0.654154	0.763077	0.945842	115.6	58.1	49.4782	0.580913	11293.1			0.654154	0.763077	0.945842	115.6	4.06217	3.90153	0.580913	9.33195		2016	17	-0.424412	-0.270397	-0.0556802	4.75014	4.06217	3.90153	0.580913	9.33195			0.654154	115.6		0.654154	115.6	4.06217		0.654154	115.6	4.06217	3.90153		0.654154	115.6	4.06217	3.90153	0.580913
2021	Hunan	0.816401	1	0.955636	63.36	52.75	52.307	0.564973	8114.2			0.816401	1	0.955636	63.36	3.96556	3.95713	0.564973	9.00137		2016	18	-0.20285	0	-0.0453777	4.14883	3.96556	3.95713	0.564973	9.00137			0.816401	63.36		0.816401	63.36	3.96556		0.816401	63.36	3.96556	3.95713		0.816401	63.36	3.96556	3.95713	0.564973
2021	Guangdong	0.876419	1	0.899041	76.67	69.2	54.4979	0.404883	9373.41			0.876419	1	0.899041	76.67	4.237	3.99816	0.404883	9.14563		2016	19	-0.131911	0	-0.106427	4.33951	4.237	3.99816	0.404883	9.14563			0.876419	76.67		0.876419	76.67	4.237		0.876419	76.67	4.237	3.99816		0.876419	76.67	4.237	3.99816	0.404883
2021	Guangxi	0.604841	0.66561	0.991489	122.07	48.08	46.6932	0.650223	5652.01			0.604841	0.66561	0.991489	122.07	3.87287	3.8436	0.650223	8.63977		2016	20	-0.50279	-0.407051	-0.0085474	4.80459	3.87287	3.8436	0.650223	8.63977			0.604841	122.07		0.604841	122.07	3.87287		0.604841	122.07	3.87287	3.8436		0.604841	122.07	3.87287	3.8436	0.650223
2021	Hainan	0.455771	0.94798	0.510333	12.23	56.78	70.8215	0.646086	1402.44			0.455771	0.94798	0.510333	12.23	4.03918	4.26016	0.646086	7.24597		2016	21	-0.785764	-0.053422	-0.672692	2.50389	4.03918	4.26016	0.646086	7.24597			0.455771	12.23		0.455771	12.23	4.03918		0.455771	12.23	4.03918	4.26016		0.455771	12.23	4.03918	4.26016	0.646086
2021	Chongqing	0.610009	0.740051	0.993683	48.67	62.6	51.9453	0.559944	5981.31			0.610009	0.740051	0.993683	48.67	4.13677	3.95019	0.559944	8.69639		2016	22	-0.494282	-0.301037	-0.00633662	3.88506	4.13677	3.95019	0.559944	8.69639			0.610009	48.67		0.610009	48.67	4.13677		0.610009	48.67	4.13677	3.95019		0.610009	48.67	4.13677	3.95019	0.559944
2021	Sichuan	0.602602	0.702134	0.967622	118.36	49.21	53.6327	0.702012	8941.33			0.602602	0.702134	0.967622	118.36	3.8961	3.98216	0.702012	9.09844		2016	23	-0.506499	-0.353631	-0.0329135	4.77373	3.8961	3.98216	0.702012	9.09844			0.602602	118.36		0.602602	118.36	3.8961		0.602602	118.36	3.8961	3.98216		0.602602	118.36	3.8961	3.98216	0.702012
2021	Guizhou	0.739068	0.881829	0.960401	146.15	44.15	52.9781	1.02985	5878.72			0.739068	0.881829	0.960401	146.15	3.78759	3.96988	1.02985	8.67909		2016	24	-0.302366	-0.125757	-0.0404047	4.98463	3.78759	3.96988	1.02985	8.67909			0.739068	146.15		0.739068	146.15	3.78759		0.739068	146.15	3.78759	3.96988		0.739068	146.15	3.78759	3.96988	1.02985
2021	Yunnan	0.596445	0.688858	0.97901	61.28	45.03	54.816	0.846164	4257.71			0.596445	0.688858	0.97901	61.28	3.80733	4.00398	0.846164	8.35649		2016	25	-0.516769	-0.37272	-0.0212134	4.11545	3.80733	4.00398	0.846164	8.35649			0.596445	61.28		0.596445	61.28	3.80733		0.596445	61.28	3.80733	4.00398		0.596445	61.28	3.80733	4.00398	0.846164
2021	Shaanxi	0.706075	0.90522	0.995905	54.75	55.34	46.3975	0.684524	5976.6			0.706075	0.90522	0.995905	54.75	4.0135	3.83725	0.684524	8.69561		2016	26	-0.348034	-0.0995774	-0.00410361	4.00278	4.0135	3.83725	0.684524	8.69561			0.706075	54.75		0.706075	54.75	4.0135		0.706075	54.75	4.0135	3.83725		0.706075	54.75	4.0135	3.83725	0.684524
2021	Gansu	0.490024	0.59142	0.848948	5.52	44.69	59.5373	1.17967	4113.97			0.490024	0.59142	0.848948	5.52	3.79975	4.0866	1.17967	8.32214		2016	27	-0.713301	-0.525228	-0.163757	1.70838	3.79975	4.0866	1.17967	8.32214			0.490024	5.52		0.490024	5.52	3.79975		0.490024	5.52	3.79975	4.0866		0.490024	5.52	3.79975	4.0866	1.17967
2021	Qinghai	0.659616	1	0.787135	5.64	51.63	46.8388	1.74839	1922.53			0.659616	1	0.787135	5.64	3.9441	3.84671	1.74839	7.5614		2016	28	-0.416097	0	-0.239355	1.72988	3.9441	3.84671	1.74839	7.5614			0.659616	5.64		0.659616	5.64	3.9441		0.659616	5.64	3.9441	3.84671		0.659616	5.64	3.9441	3.84671	1.74839
2021	Ningxia	0.834957	1	0.909309	7.33	56.29	49.1478	1.9105	3033.54			0.834957	1	0.909309	7.33	4.03052	3.89483	1.9105	8.01749		2016	29	-0.180376	0	-0.09507	1.99198	4.03052	3.89483	1.9105	8.01749			0.834957	7.33		0.834957	7.33	4.03052		0.834957	7.33	4.03052	3.89483		0.834957	7.33	4.03052	3.89483	1.9105
2021	Xinjiang	0.779251	0.883947	0.983855	53.21	48.35	54.4165	2.03756	8219.06			0.779251	0.883947	0.983855	53.21	3.87847	3.99667	2.03756	9.01421		2016	30	-0.249422	-0.123358	-0.0162765	3.97425	3.87847	3.99667	2.03756	9.01421			0.779251	53.21		0.779251	53.21	3.87847		0.779251	53.21	3.87847	3.99667		0.779251	53.21	3.87847	3.99667	2.03756

## Sheet: summary2
year	order	id	TE	PTE	SE	TAX	LNURB	LNIS	EL	LNLT		year	id	TE	PTE	SE	LNTAX	LNURB	LNIS	EL	LNLT			order	id	TAX（Unit: 100 million yuan）	TAX（Unit: 10000 yuan）	EL
2011	1	Beijing	0.723202	0.760014	0.970035	1.5204	4.43474	3.92792	1.31641	7.83023		2011	1	0.723202	0.760014	0.970035	9.62931	4.43474	3.92792	1.31641	7.83023			1	Beijing	1.5204	15204	1.31641
2011	2	Tianjin	1	1	1	0.4932	4.32717	3.88275	0.937192	8.26025		2012	1	0.730815	0.778384	0.974691	9.47616	4.43675	4.28878	0.679313	7.79924			1	Beijing	1.3045	13045	0.679313
2011	3	Hebei	1	1	1	3.9003	3.6491	3.90853	0.463521	9.13483		2013	1	0.79228	0.676115	0.975211	9.51348	4.44147	4.30426	0.609818	7.70478			1	Beijing	1.3541	13541	0.609818
2011	4	Shanxi	1	1	1	1.2442	3.76143	3.87642	0.33162	7.84187		2014	1	0.851951	0.927027	0.973417	11.6449	4.44265	4.33431	0.54592	7.50149			1	Beijing	11.4108	114108	0.54592
2011	5	Inner Mongolia	1	1	1	7.1987	3.88445	3.87017	0.371031	8.05338		2015	1	0.879702	0.931822	0.956176	11.5313	4.45388	4.32782	0.308797	7.6744			1	Beijing	10.1853	101853	0.308797
2011	6	Liaoning	0.630778	0.667739	0.987577	5.2882	4.07737	3.87368	0.520978	9.96805		2016	1	1	1	1	11.6588	4.45667	4.3401	0.43405	12.4454			1	Beijing	11.57	115700	0.43405
2011	7	Jilin	0.594538	0.681748	0.940717	4.4825	3.96973	3.91373	0.543965	8.4927		2017	1	0.902293	1	0.975425	11.5396	4.45667	4.34516	0.404869	11.7598			1	Beijing	10.27	102700	0.404869
2011	8	Heiongjiang	0.590472	0.798988	0.919492	1.1168	3.97968	3.9098	0.624613	8.18726		2018	1	1	1	1	11.4076	4.45783	4.35021	0.347696	7.56342			1	Beijing	9	90000	0.347696
2011	9	Shanghai	1	1	1	3.6059	4.48526	3.91068	1.14556	8.94639		2019	1	1	1	1	10.7558	4.45841	4.36353	0.322646	7.32897			1	Beijing	4.69	46900	0.322646
2011	10	Jiangsu	0.958088	1	0.984085	17.7468	3.94932	3.90986	1.07245	10.1627		2020	1	1	1	1	10.7233	4.46014	4.38379	0.299593	6.67291			1	Beijing	4.54	45400	0.299593
2011	11	Zhejiang	1	1	1	12.1797	4.03424	3.91594	1.1207	9.83029		2021	1	1	1	1	10.4163	4.46014	4.38999	0.272599	6.56829			1	Beijing	3.34	33400	0.272599
2011	12	Anhui	0.615826	0.665203	0.964039	8.166	3.61362	3.88358	0.721503	9.49773		2011	2	1	1	1	8.5035	4.32717	3.88275	0.937192	8.26025			2	Tianjin	0.4932	4932	0.937192
2011	13	Fujian	1	1	1	3.8836	3.8712	3.90772	0.982179	9.31473		2012	2	1	1	1	9.44849	4.3348	3.72447	1.00087	8.28129			2	Tianjin	1.2689	12689	1.00087
2011	14	Jiangxi	0.574824	0.639117	0.945321	3.7454	3.65532	3.88332	0.833469	8.69149		2013	2	1	0.839109	0.969332	9.79551	4.34679	3.65515	0.860746	8.13717			2	Tianjin	1.7953	17953	0.860746
2011	15	Shandong	0.903577	1	0.914279	39.6537	3.83081	3.90246	0.762048	10.1015		2014	2	1	1	1	11.7581	4.35684	3.82993	0.794535	8.64712			2	Tianjin	12.7789	127789	0.794535
2011	16	Henan	0.815246	0.845383	0.99771	10.8989	3.48032	3.89099	0.643415	8.86034		2015	2	1	1	1	11.7224	4.37494	3.84346	0.779045	8.57217			2	Tianjin	12.3307	123307	0.779045
2011	17	Hubei	0.659347	0.725463	0.982733	3.3905	3.77963	3.90239	0.596559	8.96584		2016	2	1	1	1	11.6936	4.38826	3.8463	0.681584	8.736			2	Tianjin	11.98	119800	0.681584
2011	18	Hunan	0.706153	0.771573	0.978607	9.7905	3.6561	3.89076	0.631293	8.67254		2017	2	1	1	1	11.9544	4.40122	3.86327	0.645167	8.57647			2	Tianjin	15.55	155500	0.645167
2011	19	Guangdong	1	1	1	6.8404	4.14313	3.89671	1.24599	9.57916		2018	2	1	1	1	11.9954	4.40684	3.88547	0.555786	8.38657			2	Tianjin	16.2	162000	0.555786
2011	20	Guangxi	0.633211	0.702361	0.915719	4.0024	3.54501	3.88087	0.688349	8.47474		2019	2	1	1	1	11.6536	4.41001	3.91609	0.524569	8.16268			2	Tianjin	11.51	115100	0.524569
2011	21	Hainan	0.41591	1	0.530647	0.7212	3.83081	3.87315	0.777652	6.88814		2020	2	1	1	1	11.5531	4.41449	3.96689	0.505837	7.75812			2	Tianjin	10.41	104100	0.505837
2011	22	Chongqing	0.564958	0.639524	0.945444	4.3001	3.84374	3.89938	0.649116	8.69131		2021	2	1	1	1	11.2923	4.418	4.0455	0.466738	7.82759			2	Tianjin	8.02	80200	0.466738
2011	23	Sichuan	0.630949	0.67947	0.991373	8.3916	3.53515	3.87601	0.561656	9.08754		2011	3	1	1	1	10.5714	3.6491	3.90853	0.463521	9.13483			3	Hebei	3.9003	39003	0.463521
2011	24	Guizhou	1	1	1	2.314	3.31273	3.9036	0.268096	7.34368		2012	3	1	1	1	10.6338	3.69511	3.66788	1.97314	9.08684			3	Hebei	4.1515	41515	1.97314
2011	25	Yunnan	0.672434	0.828967	0.942629	2.7269	3.41773	3.87693	0.490456	8.24691		2013	3	1	1	1	11.0812	3.73529	3.63722	1.71838	9.05072			3	Hebei	6.4937	64937	1.71838
2011	26	Shaanxi	0.663936	0.746407	0.957644	2.6681	3.66663	3.90361	0.683316	7.76394		2014	3	0.919148	1	0.946508	11.785	3.7612	3.69833	1.69143	9.53072			3	Hebei	13.1272	131272	1.69143
2011	27	Gansu	0.628284	0.879989	0.894948	0.3286	3.43689	3.89817	0.409726	7.81273		2015	3	1	1	1	12.2755	3.78291	3.68764	1.65414	9.6621			3	Hebei	21.438	214380	1.65414
2011	28	Qinghai	0.589484	1	0.664975	0.2351	3.67021	3.88832	0.300512	6.53895		2016	3	1	1	1	12.4518	3.81991	3.6701	1.36501	9.67392			3	Hebei	25.57	255700	1.36501
2011	29	Ningxia	0.765594	1	0.889815	0.0829	3.7612	3.87337	0.225313	7.40104		2017	3	0.956025	1	0.992371	13.0867	3.84588	3.69202	1.29338	9.79117			3	Hebei	48.25	482500	1.29338
2011	30	Xinjiang	0.561983	0.718785	0.927694	0.1982	3.63601	3.92264	0.416297	8.76333		2018	3	1	1	1	12.9487	3.8737	3.70075	1.19608	9.89611			3	Hebei	42.03	420300	1.19608
2012	1	Beijing	0.730815	0.778384	0.974691	1.3045	4.43675	4.28878	0.679313	7.79924		2019	3	1	1	1	13.1046	3.89853	3.74242	1.12883	9.55419			3	Hebei	49.12	491200	1.12883
2012	2	Tianjin	1	1	1	1.2689	4.3348	3.72447	1.00087	8.28129		2020	3	1	1	1	13.1097	3.93828	3.81629	1.11485	9.40372			3	Hebei	49.37	493700	1.11485
2012	3	Hebei	1	1	1	4.1515	3.69511	3.66788	1.97314	9.08684		2021	3	1	1	1	13.4186	3.97631	3.84187	1.04256	9.42555			3	Hebei	67.24	672400	1.04256
2012	4	Shanxi	1	1	1	1.7933	3.78487	3.61266	2.67581	8.432		2011	4	1	1	1	9.42883	3.76143	3.87642	0.33162	7.84187			4	Shanxi	1.2442	12442	0.33162
2012	5	Inner Mongolia	1	1	1	3.7356	3.91502	3.70878	2.38754	9.01772		2012	4	1	1	1	9.7944	3.78487	3.61266	2.67581	8.432			4	Shanxi	1.7933	17933	2.67581
2012	6	Liaoning	0.633031	0.662042	0.99318	5.968	4.08092	3.70914	1.75726	9.3017		2013	4	1	0.790819	0.871237	10.0126	3.8091	3.57618	2.36203	7.78109			4	Shanxi	2.2306	22306	2.36203
2012	7	Jilin	0.611973	0.69373	0.957125	3.2771	3.97331	3.80668	1.63215	8.31847		2014	4	1	1	1	10.208	3.82842	3.73664	2.26372	8.2342			4	Shanxi	2.712	27120	2.26372
2012	8	Heiongjiang	0.630563	0.790781	0.976761	1.4806	3.98713	3.68652	1.5244	8.0804		2015	4	1	1	1	10.5633	3.87229	3.67544	3.45811	8.46969			4	Shanxi	3.869	38690	3.45811
2012	9	Shanghai	1	1	1	2.0276	4.48526	3.97066	0.808119	7.68736		2016	4	1	1	1	11.0333	3.9056	3.62115	1.72846	8.86799			4	Shanxi	6.19	61900	1.72846
2012	10	Jiangsu	0.95073	1	0.986001	14.7576	3.97406	3.69394	0.861212	10.3018		2017	4	1	1	1	11.402	3.93691	3.71421	1.69398	8.88388			4	Shanxi	8.95	89500	1.69398
2012	11	Zhejiang	0.984527	1	0.994057	15.2882	4.04655	3.76046	0.816712	9.80896		2018	4	1	1	1	11.8365	3.96196	3.75123	1.67064	8.89953			4	Shanxi	13.82	138200	1.67064
2012	12	Anhui	0.593015	0.615564	0.980405	6.4702	3.65584	3.84246	1.25764	9.46069		2019	4	1	1	1	12.221	3.98509	3.85927	1.65904	8.60408			4	Shanxi	20.3	203000	1.65904
2012	13	Fujian	1	1	1	6.5264	3.88568	3.803	0.918412	9.20555		2020	4	0.810508	0.94012	0.97517	11.6466	4.00788	4.03697	1.61758	8.02952			4	Shanxi	11.43	114300	1.61758
2012	14	Jiangxi	0.585208	0.644957	0.946718	5.0805	3.68387	3.64196	1.09996	8.72838		2021	4	0.802793	0.865378	0.974575	11.6742	4.02909	4.07753	1.58174	8.15801			4	Shanxi	11.75	117500	1.58174
2012	15	Shandong	0.9377	1	0.962427	41.3826	3.84481	3.61106	1.21732	9.91326		2011	5	1	1	1	11.1842	3.88445	3.87017	0.371031	8.05338			5	Inner Mongolia	7.1987	71987	0.371031
2012	16	Henan	0.841933	0.880876	0.993616	17.1054	3.53631	3.56287	1.39439	9.01272		2012	5	1	1	1	10.5282	3.91502	3.70878	2.38754	9.01772			5	Inner Mongolia	3.7356	37356	2.38754
2012	17	Hubei	0.69077	0.742799	0.984386	3.8516	3.79098	3.9017	1.51039	9.05715		2013	5	1	1	1	11.5255	3.94565	3.62999	2.05695	8.66223			5	Inner Mongolia	10.1264	101264	2.05695
2012	18	Hunan	0.708602	0.745989	0.979023	9.8497	3.70007	3.87717	1.42557	9.00178		2014	5	1	1	1	12.6812	3.97781	3.73664	1.74153	9.29009			5	Inner Mongolia	32.1657	321657	1.74153
2012	19	Guangdong	1	1	1	11.581	4.14535	3.82351	0.745593	9.77285		2015	5	1	1	1	12.6613	4.01698	3.68375	2.57735	9.62645			5	Inner Mongolia	31.5298	315298	2.57735
2012	20	Guangxi	0.643061	0.692798	0.942353	3.9951	3.59016	3.88269	1.30172	8.66828		2016	5	1	1	1	12.633	4.03636	3.64872	1.43539	9.75086			5	Inner Mongolia	30.65	306500	1.43539
2012	21	Hainan	0.41787	1	0.527181	0.8647	3.85439	4.05617	1.17856	7.4777		2017	5	1	1	1	13.3974	4.05595	3.66392	1.37098	9.65289			5	Inner Mongolia	65.83	658300	1.37098
2012	22	Chongqing	0.542131	0.623766	0.941819	4.4941	3.87826	3.87164	1.43315	8.71277		2018	5	1	1	1	13.7044	4.07261	3.69796	1.16071	9.54428			5	Inner Mongolia	89.48	894800	1.16071
2012	23	Sichuan	0.637688	0.69095	0.987197	8.4706	3.57235	3.81164	1.6151	9.18675		2019	5	1	1	1	14.5147	4.08614	3.77285	1.13422	9.25199			5	Inner Mongolia	201.21	2012100	1.13422
2012	24	Guizhou	1	1	1	2.7885	3.34074	3.91158	3.35086	7.54127		2020	5	1	1	1	14.8538	4.09933	3.79525	1.16732	8.99029			5	Inner Mongolia	282.44	2824400	1.16732
2012	25	Yunnan	0.669709	0.831483	0.948608	3.1693	3.45316	3.85992	1.83743	8.70455		2021	5	1	1	1	14.7787	4.11398	3.87392	1.17988	8.8266			5	Inner Mongolia	262.01	2620100	1.17988
2012	26	Shaanxi	0.675444	0.762303	0.957011	3.3775	3.70426	3.6678	1.36246	8.00771		2011	6	0.630778	0.667739	0.987577	10.8758	4.07737	3.87368	0.520978	9.96805			6	Liaoning	5.2882	52882	0.520978
2012	27	Gansu	0.63936	0.798058	0.919165	0.549	3.45284	3.80158	2.20166	7.75159		2012	6	0.633031	0.662042	0.99318	10.9968	4.08092	3.70914	1.75726	9.3017			6	Liaoning	5.968	59680	1.75726
2012	28	Qinghai	0.623622	1	0.690672	0.2008	3.69063	3.6972	2.99185	4.79695		2013	6	0.661117	0.720148	0.963224	12.402	4.09518	3.64299	1.46395	8.97308			6	Liaoning	24.3289	243289	1.46395
2012	29	Ningxia	0.821061	1	0.975942	0.0699	3.78464	3.75892	3.85058	8.3513		2014	6	0.676527	0.681701	0.997579	13.4525	4.10016	3.75414	1.38517	9.60515			6	Liaoning	69.5575	695575	1.38517
2012	30	Xinjiang	0.580632	0.698841	0.944514	0.149	3.6674	3.76303	2.27185	8.63925		2015	6	0.691239	0.706068	0.999806	13.7792	4.12954	3.70639	1.56313	10.0061			6	Liaoning	96.4313	964313	1.56313
2013	1	Beijing	0.79228	0.676115	0.975211	1.3541	4.44147	4.30426	0.609818	7.70478		2016	6	0.69253	0.740019	0.964717	14.1548	4.15966	3.69312	1.1182	10.2653			6	Liaoning	140.4	1404000	1.1182
2013	2	Tianjin	1	0.839109	0.969332	1.7953	4.34679	3.65515	0.860746	8.13717		2017	6	0.643562	0.773228	0.857498	14.6273	4.18434	3.7303	1.03682	10.0349			6	Liaoning	225.2	2252000	1.03682
2013	3	Hebei	1	1	1	6.4937	3.73529	3.63722	1.71838	9.05072		2018	6	0.684953	0.756292	0.938433	14.6906	4.19645	3.7462	0.877403	9.73506			6	Liaoning	239.92	2399200	0.877403
2013	4	Shanxi	1	0.790819	0.871237	2.2306	3.8091	3.57618	2.36203	7.78109		2019	6	0.710088	0.80075	0.973381	14.5279	4.20544	3.8153	0.827726	9.23237			6	Liaoning	203.89	2038900	0.827726
2013	5	Inner Mongolia	1	1	1	10.1264	3.94565	3.62999	2.05695	8.66223		2020	6	0.873684	0.955764	0.947801	11.923	4.2099	3.91964	0.824311	9.01847			6	Liaoning	15.07	150700	0.824311
2013	6	Liaoning	0.661117	0.720148	0.963224	24.3289	4.09518	3.64299	1.46395	8.97308		2021	6	1	1	1	11.9164	4.2102	4.04525	1.04768	8.65248			6	Liaoning	14.97	149700	1.04768
2013	7	Jilin	0.610688	0.929051	0.925056	6.9296	3.97425	3.7919	1.31115	8.21772		2011	7	0.594538	0.681748	0.940717	10.7105	3.96973	3.91373	0.543965	8.4927			7	Jilin	4.4825	44825	0.543965
2013	8	Heiongjiang	0.64321	0.830829	0.577209	1.861	4.01458	3.67847	1.38196	7.85523		2012	7	0.611973	0.69373	0.957125	10.3973	3.97331	3.80668	1.63215	8.31847			7	Jilin	3.2771	32771	1.63215
2013	9	Shanghai	1	1	1	1.53	4.48413	3.99145	0.751269	7.81122		2013	7	0.610688	0.929051	0.925056	11.1461	3.97425	3.7919	1.31115	8.21772			7	Jilin	6.9296	69296	1.31115
2013	10	Jiangsu	0.977273	0.909602	0.980455	25.932	3.99452	3.71171	0.788016	9.98353		2014	7	0.621542	0.663513	0.967693	11.9318	3.97631	3.77878	1.22226	8.07363			7	Jilin	15.2018	152018	1.22226
2013	11	Zhejiang	1	0.748036	0.958054	20.5723	4.05352	3.76592	0.740848	9.27499		2015	7	0.610804	0.645366	0.976131	11.6598	3.97702	3.70971	1.43777	8.81735			7	Jilin	11.5824	115824	1.43777
2013	12	Anhui	0.62884	0.733271	0.978622	13.213	3.7013	3.79602	1.11654	9.19172		2016	7	0.687503	0.740961	0.973013	12.8914	3.97781	3.67897	0.979724	8.94251			7	Jilin	39.69	396900	0.979724
2013	13	Fujian	1	0.753989	0.981066	10.0443	3.91002	3.78439	0.853978	8.29454		2017	7	0.635002	0.698622	0.974684	13.2985	3.98341	3.67441	0.897016	8.89155			7	Jilin	59.63	596300	0.897016
2013	14	Jiangxi	0.583735	0.697945	0.956265	11.7996	3.72231	3.60988	0.993183	8.40627		2018	7	0.666843	0.747055	0.986454	13.402	3.99268	3.69432	0.753566	8.83785			7	Jilin	66.13	661300	0.753566
2013	15	Shandong	1	1	0.98342	63.1975	3.86283	3.60948	1.08909	9.65367		2019	7	0.656086	0.745754	0.990076	13.253	4.00387	3.70521	0.697118	8.48045			7	Jilin	56.98	569800	0.697118
2013	16	Henan	0.879576	0.615454	0.976877	25.3825	3.58435	3.51006	1.2049	8.88938		2020	7	0.612449	0.681855	0.961321	13.3568	4.01295	3.77975	0.653092	8.06445			7	Jilin	63.21	632100	0.653092
2013	17	Hubei	0.713252	0.677139	0.988232	7.0319	3.8111	3.87209	1.34497	8.7881		2021	7	0.610932	0.664713	0.963399	13.323	4.02482	3.85535	0.603542	8.17059			7	Jilin	61.11	611100	0.603542
2013	18	Hunan	0.733736	1	1	18.0217	3.74123	3.83076	1.35039	8.46623		2011	8	0.590472	0.798988	0.919492	9.32081	3.97968	3.9098	0.624613	8.18726			8	Heilongjiang	1.1168	11168	0.624613
2013	19	Guangdong	1	1	0.998877	11.4415	4.14899	3.81544	0.696075	9.01242		2012	8	0.630563	0.790781	0.976761	9.60279	3.98713	3.68652	1.5244	8.0804			8	Heilongjiang	1.4806	14806	1.5244
2013	20	Guangxi	0.681331	1	0.772491	13.1219	3.64179	3.84732	1.1363	8.39683		2013	8	0.64321	0.830829	0.577209	9.83145	4.01458	3.67847	1.38196	7.85523			8	Heilongjiang	1.861	18610	1.38196
2013	21	Hainan	0.42438	1	1	1.4369	3.8712	4.05054	1.11098	7.61675		2014	8	0.607546	0.661805	0.993099	10.8636	4.01638	3.81478	1.40824	8.22977			8	Heilongjiang	5.2242	52242	1.40824
2013	22	Chongqing	0.587428	1	1	8.4872	3.91182	3.83348	1.43146	7.92866		2015	8	0.605392	0.63618	0.981989	11.9678	4.01917	3.75175	1.68379	8.90246			8	Heilongjiang	15.7595	157595	1.68379
2013	23	Sichuan	0.668964	0.839165	0.974271	10.8489	3.62167	3.7591	1.49358	8.91154		2016	8	0.67209	0.709589	0.976903	12.0895	4.03424	3.73332	1.11383	9.13282			8	Heilongjiang	17.8	178000	1.11383
2013	24	Guizhou	0.776391	1	1	2.4489	3.37108	3.89999	2.54312	7.39876		2017	8	0.585217	0.669066	0.977591	12.0957	4.0413	3.86812	1.10193	9.07289			8	Heilongjiang	17.91	179100	1.10193
2013	25	Yunnan	0.626878	0.706963	0.993647	7.2705	3.49651	3.86335	1.6052	8.47676		2018	8	0.576437	0.647616	0.989863	12.2376	4.05004	3.91452	0.998893	9.00914			8	Heilongjiang	20.64	206400	0.998893
2013	26	Shaanxi	0.737897	1	1	5.7418	3.74005	3.61001	1.21638	7.86437		2019	8	0.714074	0.79933	0.998346	12.3345	4.06062	4.01436	0.961939	8.70374			8	Heilongjiang	22.74	227400	0.961939
2013	27	Gansu	0.654687	0.736901	0.905647	1.1078	3.47041	3.82395	1.97043	7.70362		2020	8	0.699174	0.839084	0.968422	12.1319	4.07414	4.11841	0.973963	8.44515			8	Heilongjiang	18.57	185700	0.973963
2013	28	Qinghai	0.71464	0.693681	0.970011	0.2928	3.71015	3.64177	2.66254	6.31212		2021	8	0.685547	0.786098	0.970642	12.2784	4.08092	4.18039	0.965741	8.1057			8	Heilongjiang	21.5	215000	0.965741
2013	29	Ningxia	0.895343	1	1	0.0534	3.80622	3.70447	3.29992	7.49895		2011	9	1	1	1	10.4929	4.48526	3.91068	1.14556	8.94639			9	Shanghai	3.6059	36059	1.14556
2013	30	Xinjiang	0.631065	0.647732	0.95201	0.2692	3.67984	3.70374	2.01264	8.13061		2012	9	1	1	1	9.91719	4.48526	3.97066	0.808119	7.68736			9	Shanghai	2.0276	20276	0.808119
2014	1	Beijing	0.851951	0.927027	0.973417	11.4108	4.44265	4.33431	0.54592	7.50149		2013	9	1	1	1	9.63561	4.48413	3.99145	0.751269	7.81122			9	Shanghai	1.53	15300	0.751269
2014	2	Tianjin	1	1	1	12.7789	4.35684	3.82993	0.794535	8.64712		2014	9	1	1	1	11.3568	4.48413	4.09113	0.694251	7.80801			9	Shanghai	8.5545	85545	0.694251
2014	3	Hebei	0.919148	1	0.946508	13.1272	3.7612	3.69833	1.69143	9.53072		2015	9	1	1	1	11.7066	4.49195	4.05471	0.52592	7.56731			9	Shanghai	12.1372	121372	0.52592
2014	4	Shanxi	1	1	1	2.712	3.82842	3.73664	2.26372	8.2342		2016	9	1	1	1	11.925	4.492	4.06781	0.590957	7.85485			9	Shanghai	15.1	151000	0.590957
2014	5	Inner Mongolia	1	1	1	32.1657	3.97781	3.73664	1.74153	9.29009		2017	9	1	1	1	11.6986	4.492	4.10811	0.566573	7.5796			9	Shanghai	12.04	120400	0.566573
2014	6	Liaoning	0.676527	0.681701	0.997579	69.5575	4.10016	3.75414	1.38517	9.60515		2018	9	1	1	1	11.706	4.49536	4.13699	0.528388	7.19855			9	Shanghai	12.13	121300	0.528388
2014	7	Jilin	0.621542	0.663513	0.967693	15.2018	3.97631	3.77878	1.22226	8.07363		2019	9	1	1	1	11.8831	4.49536	4.17684	0.47284	7.29572			9	Shanghai	14.48	144800	0.47284
2014	8	Heiongjiang	0.607546	0.661805	0.993099	5.2242	4.01638	3.81478	1.40824	8.22977		2020	9	1	1	1	11.1927	4.47278	4.22029	0.455232	7.00832			9	Shanghai	7.26	72600	0.455232
2014	9	Shanghai	1	1	1	8.5545	4.48413	4.09113	0.694251	7.80801		2021	9	1	1	1	10.7407	4.4762	4.24923	0.417255	6.68547			9	Shanghai	4.62	46200	0.417255
2014	10	Jiangsu	0.987955	1	0.990145	42.6602	4.01818	3.74555	0.736409	10.17		2011	10	0.958088	1	0.984085	12.0865	3.94932	3.90986	1.07245	10.1627			10	Jiangsu	17.7468	177468	1.07245
2014	11	Zhejiang	1	1	1	27.3851	4.05872	3.81644	0.71319	9.44746		2012	10	0.95073	1	0.986001	11.9021	3.97406	3.69394	0.861212	10.3018			10	Jiangsu	14.7576	147576	0.861212
2014	12	Anhui	0.631797	0.651217	0.978044	27.3153	3.74005	3.75526	1.03836	9.13078		2013	10	0.977273	0.909602	0.980455	12.4658	3.99452	3.71171	0.788016	9.98353			10	Jiangsu	25.932	259320	0.788016
2014	13	Fujian	1	1	1	16.8367	3.93964	3.82149	0.806601	8.43126		2014	10	0.987955	1	0.990145	12.9636	4.01818	3.74555	0.736409	10.17			10	Jiangsu	42.6602	426602	0.736409
2014	14	Jiangxi	0.63519	0.66052	0.987217	22.916	3.76538	3.69438	0.886598	8.94124		2015	10	0.98551	1	0.98838	13.2876	4.09804	3.78547	0.706456	10.2841			10	Jiangsu	58.9821	589821	0.706456
2014	15	Shandong	1	1	1	101.086	3.87785	3.64728	1.05706	10.3676		2016	10	0.91215	1	0.940734	13.2054	4.12552	3.81252	0.599168	10.4187			10	Jiangsu	54.33	543300	0.599168
2014	16	Henan	0.838087	0.884731	0.967055	29.6233	3.62966	3.5297	1.18189	9.03704		2017	10	0.807398	1	0.895941	13.2701	4.14313	3.8382	0.569709	10.4581			10	Jiangsu	57.96	579600	0.569709
2014	17	Hubei	0.699182	0.711175	0.987742	19.0469	3.82864	3.82691	1.22774	8.85467		2018	10	0.782964	1	0.8821	12.9694	4.1606	3.86269	0.526068	10.496			10	Jiangsu	42.91	429100	0.526068
2014	18	Hunan	0.789073	0.810659	0.998552	30.2559	3.76584	3.88605	1.20207	8.4263		2019	10	0.782307	1	0.876507	12.7582	4.17761	3.90786	0.485941	10.1562			10	Jiangsu	34.74	347400	0.485941
2014	19	Guangdong	1	1	1	31.1359	4.14946	3.87486	0.657926	9.17911		2020	10	0.81627	1	0.90979	12.6685	4.1975	3.94243	0.457203	10.0894			10	Jiangsu	31.76	317600	0.457203
2014	20	Guangxi	0.629688	0.66366	0.956124	33.6245	3.66868	3.8358	1.1229	8.64259		2021	10	0.848026	1	0.935633	12.4924	4.21538	3.96608	0.423592	9.95748			10	Jiangsu	26.63	266300	0.423592
2014	21	Hainan	0.434224	0.791484	0.580041	2.8934	3.89447	4.13996	1.03438	7.39693		2011	11	1	1	1	11.7101	4.03424	3.91594	1.1207	9.83029			11	Zhejiang	12.1797	121797	1.1207
2014	22	Chongqing	0.681864	0.717658	0.980559	14.8903	3.94333	3.73231	1.18686	8.21201		2012	11	0.984527	1	0.994057	11.9374	4.04655	3.76046	0.816712	9.80896			11	Zhejiang	15.2882	152882	0.816712
2014	23	Sichuan	0.697631	0.724868	0.991355	25.9586	3.65584	3.77616	1.37037	9.19736		2013	11	1	0.748036	0.958054	12.2343	4.05352	3.76592	0.740848	9.27499			11	Zhejiang	20.5723	205723	0.740848
2014	24	Guizhou	1	1	1	5.6251	3.39752	4.02686	2.25017	7.46851		2014	11	1	1	1	12.5203	4.05872	3.81644	0.71319	9.44746			11	Zhejiang	27.3851	273851	0.71319
2014	25	Yunnan	0.640549	0.692215	0.975664	13.9581	3.52636	3.89962	1.57424	8.63296		2015	11	1	1	1	12.9957	4.12135	3.82347	0.684287	9.77608			11	Zhejiang	44.0533	440533	0.684287
2014	26	Shaanxi	0.80037	0.856454	0.992867	12.4533	3.77276	3.75179	1.08995	7.99026		2016	11	1	1	1	13.1496	4.13196	3.83159	0.580007	9.6215			11	Zhejiang	51.38	513800	0.580007
2014	27	Gansu	0.620843	0.712436	0.904854	1.829	3.48584	3.85362	1.89655	7.44741		2017	11	0.82005	1	0.949983	13.3806	4.1463	3.8612	0.5478	9.63492			11	Zhejiang	64.73	647300	0.5478
2014	28	Qinghai	0.756168	1	0.786893	0.4082	3.73529	3.7117	2.411	6.56463		2018	11	0.856855	1	0.933646	13.2828	4.15888	3.88053	0.520905	9.64817			11	Zhejiang	58.7	587000	0.520905
2014	29	Ningxia	0.809125	1	0.957728	0.1093	3.83081	3.8282	2.76332	7.47331		2019	11	0.796538	0.941753	0.933754	13.3573	4.17239	3.91321	0.490313	9.33022			11	Zhejiang	63.24	632400	0.490313
2014	30	Xinjiang	0.646097	0.77199	0.982903	2.1905	3.68512	3.80977	2.1397	8.15297		2020	11	0.800284	0.957167	0.946938	13.3457	4.18662	3.95096	0.477668	9.03417			11	Zhejiang	62.51	625100	0.477668
2015	1	Beijing	0.879702	0.931822	0.956176	10.1853	4.45388	4.32782	0.308797	7.6744		2021	11	0.824175	1	0.94997	13.625	4.20469	3.97403	0.44773	9.1632			11	Zhejiang	82.65	826500	0.44773
2015	2	Tianjin	1	1	1	12.3307	4.37494	3.84346	0.779045	8.57217		2011	12	0.615826	0.665203	0.964039	11.3103	3.61362	3.88358	0.721503	9.49773			12	Anhui	8.166	81660	0.721503
2015	3	Hebei	1	1	1	21.438	3.78291	3.68764	1.65414	9.6621		2012	12	0.593015	0.615564	0.980405	11.0775	3.65584	3.84246	1.25764	9.46069			12	Anhui	6.4702	64702	1.25764
2015	4	Shanxi	1	1	1	3.869	3.87229	3.67544	3.45811	8.46969		2013	12	0.62884	0.733271	0.978622	11.7915	3.7013	3.79602	1.11654	9.19172			12	Anhui	13.213	132130	1.11654
2015	5	Inner Mongolia	1	1	1	31.5298	4.01698	3.68375	2.57735	9.62645		2014	12	0.631797	0.651217	0.978044	12.5178	3.74005	3.75526	1.03836	9.13078			12	Anhui	27.3153	273153	1.03836
2015	6	Liaoning	0.691239	0.706068	0.999806	96.4313	4.12954	3.70639	1.56313	10.0061		2015	12	0.607537	0.625713	0.990188	13.0297	3.76088	3.67504	1.32386	9.4405			12	Anhui	45.5748	455748	1.32386
2015	7	Jilin	0.610804	0.645366	0.976131	11.5824	3.97702	3.70971	1.43777	8.81735		2016	12	0.631652	0.655858	0.996721	12.9478	3.80221	3.62313	0.795614	9.56981			12	Anhui	41.99	419900	0.795614
2015	8	Heiongjiang	0.605392	0.63618	0.981989	15.7595	4.01917	3.75175	1.68379	8.90246		2017	12	0.588526	0.625636	0.996009	13.1345	3.83945	3.62274	0.755522	9.72544			12	Anhui	50.61	506100	0.755522
2015	9	Shanghai	1	1	1	12.1372	4.49195	4.05471	0.52592	7.56731		2018	12	0.604748	0.637576	0.999753	12.8734	3.86828	3.62877	0.700746	9.86008			12	Anhui	38.98	389800	0.700746
2015	10	Jiangsu	0.98551	1	0.98838	58.9821	4.09804	3.78547	0.706456	10.2841		2019	12	0.586965	0.635119	0.998024	12.7872	3.89488	3.68836	0.650779	9.59388			12	Anhui	35.76	357600	0.650779
2015	11	Zhejiang	1	1	1	44.0533	4.12135	3.82347	0.684287	9.77608		2020	12	0.575572	0.623458	0.985537	13.0197	3.92197	3.78426	0.630827	9.44174			12	Anhui	45.12	451200	0.630827
2015	12	Anhui	0.607537	0.625713	0.990188	45.5748	3.76088	3.67504	1.32386	9.4405		2021	12	0.582585	0.642838	0.981502	13.4354	3.95105	3.82585	0.581276	9.46974			12	Anhui	68.38	683800	0.581276
2015	13	Fujian	1	1	1	18.105	4.04458	3.77845	0.649985	9.02143		2011	13	1	1	1	10.5671	3.8712	3.90772	0.982179	9.31473			13	Fujian	3.8836	38836	0.982179
2015	14	Jiangxi	0.64316	0.67024	0.990107	35.7445	3.77857	3.63393	0.83964	9.11048		2012	13	1	1	1	11.0862	3.88568	3.803	0.918412	9.20555			13	Fujian	6.5264	65264	0.918412
2015	15	Shandong	1	1	1	81.3079	3.90625	3.69661	1.27525	10.5439		2013	13	1	0.753989	0.981066	11.5173	3.91002	3.78439	0.853978	8.29454			13	Fujian	10.0443	100443	0.853978
2015	16	Henan	0.840181	0.869672	0.983127	48.9629	3.65116	3.50602	1.37641	9.39206		2014	13	1	1	1	12.0339	3.93964	3.82149	0.806601	8.43126			13	Fujian	16.8367	168367	0.806601
2015	17	Hubei	0.737675	0.750051	0.991984	56.2463	3.90593	3.77962	1.08322	9.48617		2015	13	1	1	1	12.1065	4.04458	3.77845	0.649985	9.02143			13	Fujian	18.105	181050	0.649985
2015	18	Hunan	0.778795	0.787928	0.994797	53.2073	3.76832	3.83835	0.88798	9.03061		2016	13	0.864977	1	0.996376	12.4139	4.06217	3.76428	0.667986	9.31899			13	Fujian	24.62	246200	0.667986
2015	19	Guangdong	1	1	1	56.0337	4.19225	3.85792	0.512805	9.46785		2017	13	0.774455	1	0.928605	12.6411	4.08766	3.765	0.623986	9.29522			13	Fujian	30.9	309000	0.623986
2015	20	Guangxi	0.692093	0.719273	0.984012	30.951	3.68933	3.75776	0.858114	8.75229		2018	13	0.760532	0.995488	0.900483	12.5627	4.1071	3.75932	0.564486	9.27087			13	Fujian	28.57	285700	0.564486
2015	21	Hainan	0.538364	0.733226	0.758578	4.2487	3.90572	4.13595	1.2531	7.50069		2019	13	0.744701	1	0.88961	12.7269	4.1239	3.76625	0.549432	8.97295			13	Fujian	33.67	336700	0.549432
2015	22	Chongqing	0.659937	0.694491	0.981278	30.3116	3.97077	3.68369	0.892955	8.61142		2020	13	0.758114	1	0.951655	12.5472	4.13677	3.81215	0.510441	8.53947			13	Fujian	28.13	281300	0.510441
2015	23	Sichuan	0.723425	0.743018	0.997962	36.1706	3.69438	3.71396	0.832166	9.33008		2021	13	0.753485	1	0.967479	12.0094	4.15261	3.84398	0.467268	8.47496			13	Fujian	16.43	164300	0.467268
2015	24	Guizhou	0.858154	1	0.984828	10.7214	3.51982	4.00259	2.74397	8.1177		2011	14	0.574824	0.639117	0.945321	10.5309	3.65532	3.88332	0.833469	8.69149			14	Jiangxi	3.7454	37454	0.833469
2015	25	Yunnan	0.625672	0.691623	0.980252	33.7253	3.54728	3.85635	1.52946	8.69701		2012	14	0.585208	0.644957	0.946718	10.8358	3.68387	3.64196	1.09996	8.72838			14	Jiangxi	5.0805	50805	1.09996
2015	26	Shaanxi	0.898656	0.994427	0.989739	22.3211	3.82214	3.69839	0.810842	8.30824		2013	14	0.583735	0.697945	0.956265	11.6784	3.72231	3.60988	0.993183	8.40627			14	Jiangxi	11.7996	117996	0.993183
2015	27	Gansu	0.632602	0.729225	0.907608	1.9457	3.58179	3.7758	0.420908	7.92337		2014	14	0.63519	0.66052	0.987217	12.3422	3.76538	3.69438	0.886598	8.94124			14	Jiangxi	22.916	229160	0.886598
2015	28	Qinghai	0.768873	1	0.8237	0.4808	3.80041	3.65685	4.96479	6.837		2015	14	0.64316	0.67024	0.990107	12.7867	3.77857	3.63393	0.83964	9.11048			14	Jiangxi	35.7445	357445	0.83964
2015	29	Ningxia	1	1	1	0.2383	3.87033	3.82649	7.51534	8.12932		2016	14	0.653421	0.70028	0.990762	13.0647	3.8221	3.63828	0.671855	9.43497			14	Jiangxi	47.2	472000	0.671855
2015	30	Xinjiang	0.654469	0.788712	0.973637	3.9307	3.75639	3.7612	0.83	8.61898		2017	14	0.573699	0.674908	0.99043	13.4837	3.86094	3.67002	0.632883	9.55231			14	Jiangxi	71.76	717600	0.632883
2016	1	Beijing	1	1	1	11.57	4.45667	4.3401	0.43405	12.4454		2018	14	0.620247	0.682396	0.988653	13.4563	3.88916	3.67896	0.596992	9.65731			14	Jiangxi	69.82	698200	0.596992
2016	2	Tianjin	1	1	1	11.98	4.38826	3.8463	0.681584	8.736		2019	14	0.600799	0.678587	0.987828	13.5519	3.91641	3.71883	0.57409	9.19173			14	Jiangxi	76.83	768300	0.57409
2016	3	Hebei	1	1	1	25.57	3.81991	3.6701	1.36501	9.67392		2020	14	0.600994	0.691587	0.991719	13.6682	3.94391	3.77822	0.564518	9.1981			14	Jiangxi	86.3	863000	0.564518
2016	4	Shanxi	1	1	1	6.19	3.9056	3.62115	1.72846	8.86799		2021	14	0.605459	0.704058	0.993975	13.6652	3.97218	3.84572	0.527103	8.91649			14	Jiangxi	86.04	860400	0.527103
2016	5	Inner Mongolia	1	1	1	30.65	4.03636	3.64872	1.43539	9.75086		2011	15	0.903577	1	0.914279	12.8905	3.83081	3.90246	0.762048	10.1015			15	Shandong	39.6537	396537	0.762048
2016	6	Liaoning	0.69253	0.740019	0.964717	140.4	4.15966	3.69312	1.1182	10.2653		2012	15	0.9377	1	0.962427	12.9332	3.84481	3.61106	1.21732	9.91326			15	Shandong	41.3826	413826	1.21732
2016	7	Jilin	0.687503	0.740961	0.973013	39.69	3.97781	3.67897	0.979724	8.94251		2013	15	1	1	0.98342	13.3566	3.86283	3.60948	1.08909	9.65367			15	Shandong	63.1975	631975	1.08909
2016	8	Heiongjiang	0.67209	0.709589	0.976903	17.8	4.03424	3.73332	1.11383	9.13282		2014	15	1	1	1	13.8263	3.87785	3.64728	1.05706	10.3676			15	Shandong	101.086	1010860	1.05706
2016	9	Shanghai	1	1	1	15.1	4.492	4.06781	0.590957	7.85485		2015	15	1	1	1	13.6086	3.90625	3.69661	1.27525	10.5439			15	Shandong	81.3079	813079	1.27525
2016	10	Jiangsu	0.91215	1	0.940734	54.33	4.12552	3.81252	0.599168	10.4187		2016	15	0.90505	1	0.929502	13.7889	3.93084	3.73698	0.897168	10.4304			15	Shandong	97.37	973700	0.897168
2016	11	Zhejiang	1	1	1	51.38	4.13196	3.83159	0.580007	9.6215		2017	15	0.806683	1	0.855682	14.2446	3.95948	3.7779	0.850595	10.5488			15	Shandong	153.59	1535900	0.850595
2016	12	Anhui	0.631652	0.655858	0.996721	41.99	3.80221	3.62313	0.795614	9.56981		2018	15	0.817421	1	0.874187	14.5337	3.98434	3.80868	0.707986	10.6547			15	Shandong	205.07	2050700	0.707986
2016	13	Fujian	0.864977	1	0.996376	24.62	4.06217	3.76428	0.667986	9.31899		2019	15	0.825374	1	0.889405	14.7532	4.00751	3.85655	0.668354	10.1901			15	Shandong	255.42	2554200	0.668354
2016	14	Jiangxi	0.653421	0.70028	0.990762	47.2	3.8221	3.63828	0.671855	9.43497		2020	15	0.823138	1	0.87088	14.7379	4.04323	3.89554	0.653962	9.95499			15	Shandong	251.52	2515200	0.653962
2016	15	Shandong	0.90505	1	0.929502	97.37	3.93084	3.73698	0.897168	10.4304		2021	15	0.846125	1	0.886372	14.5916	4.07788	3.91847	0.613722	9.94734			15	Shandong	217.3	2173000	0.613722
2016	16	Henan	0.804871	0.864382	0.971428	61.18	3.70303	3.53004	0.984764	9.63676		2011	16	0.815246	0.845383	0.99771	11.599	3.48032	3.89099	0.643415	8.86034			16	Henan	10.8989	108989	0.643415
2016	17	Hubei	0.690495	0.720485	0.999936	50.63	3.94797	3.74885	0.971637	9.658		2012	16	0.841933	0.880876	0.993616	12.0497	3.53631	3.56287	1.39439	9.01272			16	Henan	17.1054	171054	1.39439
2016	18	Hunan	0.759834	0.810519	0.9978	48.06	3.80888	3.79793	0.956186	9.22007		2013	16	0.879576	0.615454	0.976877	12.4444	3.58435	3.51006	1.2049	8.88938			16	Henan	25.3825	253825	1.2049
2016	19	Guangdong	1	1	1	50.84	4.1972	3.86442	0.563457	9.39508		2014	16	0.838087	0.884731	0.967055	12.5989	3.62966	3.5297	1.18189	9.03704			16	Henan	29.6233	296233	1.18189
2016	20	Guangxi	0.698876	0.749249	0.982168	33.9	3.7329	3.72164	0.888083	8.85338		2015	16	0.840181	0.869672	0.983127	13.1014	3.65116	3.50602	1.37641	9.39206			16	Henan	48.9629	489629	1.37641
2016	21	Hainan	0.536148	0.898729	0.626474	7.04	3.92197	4.12158	0.859168	7.46546		2016	16	0.804871	0.864382	0.971428	13.3242	3.70303	3.53004	0.984764	9.63676			16	Henan	61.18	611800	0.984764
2016	22	Chongqing	0.652899	0.73169	0.984111	44.36	4.0077	3.6771	0.959108	8.78176		2017	16	0.720713	0.861252	0.93243	13.569	3.74786	3.56822	0.915494	9.76601			16	Henan	78.15	781500	0.915494
2016	23	Sichuan	0.720184	0.769376	0.982614	48.79	3.73361	3.66032	1.0916	9.48025		2018	16	0.72074	0.855141	0.898535	13.8414	3.77963	3.60073	0.779766	9.88044			16	Henan	102.62	1026200	0.779766
2016	24	Guizhou	0.776604	0.903529	0.938219	27.58	3.5542	4.02354	1.82249	8.56385		2019	16	0.695407	0.856122	0.890706	14.0411	3.8111	3.74036	0.743707	9.67519			16	Henan	125.31	1253100	0.743707
2016	25	Yunnan	0.629346	0.716493	0.958177	46.82	3.6055	3.90147	1.27504	9.01913		2020	16	0.679147	0.859948	0.889991	14.4293	3.84695	3.81466	0.706287	9.38913			16	Henan	184.74	1847400	0.706287
2016	26	Shaanxi	1	1	1	28.99	3.85651	3.65264	0.864463	8.51499		2021	16	0.673741	0.860095	0.934397	14.4271	3.88156	3.8444	0.638846	9.31011			16	Henan	184.34	1843400	0.638846
2016	27	Gansu	0.607867	0.700993	0.908093	3.17	3.61496	3.8118	1.49622	8.71878		2011	17	0.659347	0.725463	0.982733	10.4313	3.77963	3.90239	0.596559	8.96584			17	Hubei	3.3905	33905	0.596559
2016	28	Qinghai	0.726975	1	0.857605	0.84	3.83341	3.57366	2.10445	7.30645		2012	17	0.69077	0.742799	0.984386	10.5588	3.79098	3.9017	1.51039	9.05715			17	Hubei	3.8516	38516	1.51039
2016	29	Ningxia	1	1	1	0.67	3.90842	3.80526	2.25018	8.32028		2013	17	0.713252	0.677139	0.988232	11.1608	3.8111	3.87209	1.34497	8.7881			17	Hubei	7.0319	70319	1.34497
2016	30	Xinjiang	0.65037	0.731738	0.976774	6.49	3.77368	3.71446	1.81447	8.61898		2014	17	0.699182	0.711175	0.987742	12.1572	3.82864	3.82691	1.22774	8.85467			17	Hubei	19.0469	190469	1.22774
2017	1	Beijing	0.902293	1	0.975425	10.27	4.45667	4.34516	0.404869	11.7598		2015	17	0.737675	0.750051	0.991984	13.2401	3.90593	3.77962	1.08322	9.48617			17	Hubei	56.2463	562463	1.08322
2017	2	Tianjin	1	1	1	15.55	4.40122	3.86327	0.645167	8.57647		2016	17	0.690495	0.720485	0.999936	13.1349	3.94797	3.74885	0.971637	9.658			17	Hubei	50.63	506300	0.971637
2017	3	Hebei	0.956025	1	0.992371	48.25	3.84588	3.69202	1.29338	9.79117		2017	17	0.631458	0.67995	0.999801	13.4486	3.97968	3.74499	0.911004	9.74268			17	Hubei	69.29	692900	0.911004
2017	4	Shanxi	1	1	1	8.95	3.93691	3.71421	1.69398	8.88388		2018	17	0.612262	0.686349	0.977814	13.5972	3.99838	3.77443	0.727991	9.82074			17	Hubei	80.39	803900	0.727991
2017	5	Inner Mongolia	1	1	1	65.83	4.05595	3.66392	1.37098	9.65289		2019	17	0.603418	0.676148	0.988741	13.8862	4.01944	3.84793	0.674315	9.57308			17	Hubei	107.32	1073200	0.674315
2017	6	Liaoning	0.643562	0.773228	0.857498	225.2	4.18434	3.7303	1.03682	10.0349		2020	17	0.589808	0.675112	0.944117	13.9675	4.04042	3.88237	0.625144	9.46256			17	Hubei	116.42	1164200	0.625144
2017	7	Jilin	0.635002	0.698622	0.974684	59.63	3.98341	3.67441	0.897016	8.89155		2021	17	0.654154	0.763077	0.945842	13.9605	4.06217	3.90153	0.580913	9.33195			17	Hubei	115.6	1156000	0.580913
2017	8	Heiongjiang	0.585217	0.669066	0.977591	17.91	4.0413	3.86812	1.10193	9.07289		2011	18	0.706153	0.771573	0.978607	11.4918	3.6561	3.89076	0.631293	8.67254			18	Hunan	9.7905	97905	0.631293
2017	9	Shanghai	1	1	1	12.04	4.492	4.10811	0.566573	7.5796		2012	18	0.708602	0.745989	0.979023	11.4978	3.70007	3.87717	1.42557	9.00178			18	Hunan	9.8497	98497	1.42557
2017	10	Jiangsu	0.807398	1	0.895941	57.96	4.14313	3.8382	0.569709	10.4581		2013	18	0.733736	1	1	12.1019	3.74123	3.83076	1.35039	8.46623			18	Hunan	18.0217	180217	1.35039
2017	11	Zhejiang	0.82005	1	0.949983	64.73	4.1463	3.8612	0.5478	9.63492		2014	18	0.789073	0.810659	0.998552	12.62	3.76584	3.88605	1.20207	8.4263			18	Hunan	30.2559	302559	1.20207
2017	12	Anhui	0.588526	0.625636	0.996009	50.61	3.83945	3.62274	0.755522	9.72544		2015	18	0.778795	0.787928	0.994797	13.1845	3.76832	3.83835	0.88798	9.03061			18	Hunan	53.2073	532073	0.88798
2017	13	Fujian	0.774455	1	0.928605	30.9	4.08766	3.765	0.623986	9.29522		2016	18	0.759834	0.810519	0.9978	13.0828	3.80888	3.79793	0.956186	9.22007			18	Hunan	48.06	480600	0.956186
2017	14	Jiangxi	0.573699	0.674908	0.99043	71.76	3.86094	3.67002	0.632883	9.55231		2017	18	0.712686	0.824617	0.96991	13.3804	3.84267	3.80969	0.874359	9.2447			18	Hunan	64.72	647200	0.874359
2017	15	Shandong	0.806683	1	0.855682	153.59	3.95948	3.7779	0.850595	10.5488		2018	18	0.704646	0.867024	0.912339	13.5695	3.87037	3.83269	0.69707	9.26874			18	Hunan	78.19	781900	0.69707
2017	16	Henan	0.720713	0.861252	0.93243	78.15	3.74786	3.56822	0.915494	9.76601		2019	18	0.690274	0.905103	0.877003	13.5374	3.89752	3.86595	0.641185	9.17275			18	Hunan	75.72	757200	0.641185
2017	17	Hubei	0.631458	0.67995	0.999801	69.29	3.97968	3.74499	0.911004	9.74268		2020	18	0.703985	0.912535	0.931704	13.3018	3.92967	3.91002	0.604953	9.03005			18	Hunan	59.83	598300	0.604953
2017	18	Hunan	0.712686	0.824617	0.96991	64.72	3.84267	3.80969	0.874359	9.2447		2021	18	0.816401	1	0.955636	13.3592	3.96556	3.95713	0.564973	9.00137			18	Hunan	63.36	633600	0.564973
2017	19	Guangdong	1	1	1	69.67	4.21065	3.89	0.537507	9.48998		2011	19	1	1	1	11.1332	4.14313	3.89671	1.24599	9.57916			19	Guangdong	6.8404	68404	1.24599
2017	20	Guangxi	0.641533	0.729815	0.987309	90.68	3.77345	3.74921	0.84279	8.96541		2012	19	1	1	1	11.6597	4.14535	3.82351	0.745593	9.77285			19	Guangdong	11.581	115810	0.745593
2017	21	Hainan	0.500929	0.91346	0.587371	14.55	3.94352	4.13482	0.787313	7.5134		2013	19	1	1	0.998877	11.6476	4.14899	3.81544	0.696075	9.01242			19	Guangdong	11.4415	114415	0.696075
2017	22	Chongqing	0.609789	0.714375	0.978308	52.86	4.0427	3.75953	0.886186	8.90866		2014	19	1	1	1	12.6487	4.14946	3.87486	0.657926	9.17911			19	Guangdong	31.1359	311359	0.657926
2017	23	Sichuan	0.649625	0.758563	0.960722	80.84	3.77345	3.69035	0.999971	9.56728		2015	19	1	1	1	13.2363	4.19225	3.85792	0.512805	9.46785			19	Guangdong	56.0337	560337	0.512805
2017	24	Guizhou	0.720513	0.880144	0.966812	71.38	3.59484	4.00873	1.6573	8.88862		2016	19	1	1	1	13.139	4.1972	3.86442	0.563457	9.39508			19	Guangdong	50.84	508400	0.563457
2017	25	Yunnan	0.585472	0.709953	0.966332	67.01	3.67148	3.8906	1.20556	9.00443		2017	19	1	1	1	13.4541	4.21065	3.89	0.537507	9.48998			19	Guangdong	69.67	696700	0.537507
2017	26	Shaanxi	1	1	1	44.25	3.91242	3.64518	0.812167	8.81648		2018	19	1	1	1	13.5977	4.21597	3.91644	0.481761	9.57666			19	Guangdong	80.43	804300	0.481761
2017	27	Gansu	0.564797	0.683324	0.893797	2.33	3.65713	3.84175	1.4389	8.91111		2019	19	1	1	1	13.6687	4.21951	3.93954	0.457791	9.38162			19	Guangdong	86.35	863500	0.457791
2017	28	Qinghai	0.682651	1	0.821304	0.93	3.85947	3.59367	2.05286	7.31978		2020	19	1	1	1	13.7682	4.22989	3.97127	0.433947	9.30665			19	Guangdong	95.38	953800	0.433947
2017	29	Ningxia	1	1	1	3.13	3.92533	3.82585	2.12989	8.47484		2021	19	0.876419	1	0.899041	13.5499	4.237	3.99816	0.404883	9.14563			19	Guangdong	76.67	766700	0.404883
2017	30	Xinjiang	0.636287	0.757782	0.985203	17.58	3.78373	3.77751	1.91293	9.25528		2011	20	0.633211	0.702361	0.915719	10.5972	3.54501	3.88087	0.688349	8.47474			20	Guangxi	4.0024	40024	0.688349
2018	1	Beijing	1	1	1	9	4.45783	4.35021	0.347696	7.56342		2012	20	0.643061	0.692798	0.942353	10.5954	3.59016	3.88269	1.30172	8.66828			20	Guangxi	3.9951	39951	1.30172
2018	2	Tianjin	1	1	1	16.2	4.40684	3.88547	0.555786	8.38657		2013	20	0.681331	1	0.772491	11.7846	3.64179	3.84732	1.1363	8.39683			20	Guangxi	13.1219	131219	1.1363
2018	3	Hebei	1	1	1	42.03	3.8737	3.70075	1.19608	9.89611		2014	20	0.629688	0.66366	0.956124	12.7256	3.66868	3.8358	1.1229	8.64259			20	Guangxi	33.6245	336245	1.1229
2018	4	Shanxi	1	1	1	13.82	3.96196	3.75123	1.67064	8.89953		2015	20	0.692093	0.719273	0.984012	12.6427	3.68933	3.75776	0.858114	8.75229			20	Guangxi	30.951	309510	0.858114
2018	5	Inner Mongolia	1	1	1	89.48	4.07261	3.69796	1.16071	9.54428		2016	20	0.698876	0.749249	0.982168	12.7338	3.7329	3.72164	0.888083	8.85338			20	Guangxi	33.9	339000	0.888083
2018	6	Liaoning	0.684953	0.756292	0.938433	239.92	4.19645	3.7462	0.877403	9.73506		2017	20	0.641533	0.729815	0.987309	13.7177	3.77345	3.74921	0.84279	8.96541			20	Guangxi	90.68	906800	0.84279
2018	7	Jilin	0.666843	0.747055	0.986454	66.13	3.99268	3.69432	0.753566	8.83785		2018	20	0.646972	0.696472	0.982324	13.7298	3.80243	3.76054	0.756164	9.06614			20	Guangxi	91.79	917900	0.756164
2018	8	Heiongjiang	0.576437	0.647616	0.989863	20.64	4.05004	3.91452	0.998893	9.00914		2019	20	0.631459	0.688484	0.987285	13.8565	3.82886	3.80124	0.717601	8.8061			20	Guangxi	104.18	1041800	0.717601
2018	9	Shanghai	1	1	1	12.13	4.49536	4.13699	0.528388	7.19855		2020	20	0.61951	0.667794	0.98516	14.0643	3.85142	3.82418	0.685576	8.67345			20	Guangxi	128.25	1282500	0.685576
2018	10	Jiangsu	0.782964	1	0.8821	42.91	4.1606	3.86269	0.526068	10.496		2021	20	0.604841	0.66561	0.991489	14.0149	3.87287	3.8436	0.650223	8.63977			20	Guangxi	122.07	1220700	0.650223
2018	11	Zhejiang	0.856855	1	0.933646	58.7	4.15888	3.88053	0.520905	9.64817		2011	21	0.41591	1	0.530647	8.8835	3.83081	3.87315	0.777652	6.88814			21	Hainan	0.7212	7212	0.777652
2018	12	Anhui	0.604748	0.637576	0.999753	38.98	3.86828	3.62877	0.700746	9.86008		2012	21	0.41787	1	0.527181	9.06497	3.85439	4.05617	1.17856	7.4777			21	Hainan	0.8647	8647	1.17856
2018	13	Fujian	0.760532	0.995488	0.900483	28.57	4.1071	3.75932	0.564486	9.27087		2013	21	0.42438	1	1	9.57283	3.8712	4.05054	1.11098	7.61675			21	Hainan	1.4369	14369	1.11098
2018	14	Jiangxi	0.620247	0.682396	0.988653	69.82	3.88916	3.67896	0.596992	9.65731		2014	21	0.434224	0.791484	0.580041	10.2728	3.89447	4.13996	1.03438	7.39693			21	Hainan	2.8934	28934	1.03438
2018	15	Shandong	0.817421	1	0.874187	205.07	3.98434	3.80868	0.707986	10.6547		2015	21	0.538364	0.733226	0.758578	10.657	3.90572	4.13595	1.2531	7.50069			21	Hainan	4.2487	42487	1.2531
2018	16	Henan	0.72074	0.855141	0.898535	102.62	3.77963	3.60073	0.779766	9.88044		2016	21	0.536148	0.898729	0.626474	11.1619	3.92197	4.12158	0.859168	7.46546			21	Hainan	7.04	70400	0.859168
2018	17	Hubei	0.612262	0.686349	0.977814	80.39	3.99838	3.77443	0.727991	9.82074		2017	21	0.500929	0.91346	0.587371	11.8879	3.94352	4.13482	0.787313	7.5134			21	Hainan	14.55	145500	0.787313
2018	18	Hunan	0.704646	0.867024	0.912339	78.19	3.87037	3.83269	0.69707	9.26874		2018	21	0.48702	0.902833	0.606958	11.8907	3.96537	4.15174	0.719668	7.55915			21	Hainan	14.59	145900	0.719668
2018	19	Guangdong	1	1	1	80.43	4.21597	3.91644	0.481761	9.57666		2019	21	0.477695	0.947543	0.563249	11.8263	3.98453	4.2114	0.676278	6.89971			21	Hainan	13.68	136800	0.676278
2018	20	Guangxi	0.646972	0.696472	0.982324	91.79	3.80243	3.76054	0.756164	9.06614		2020	21	0.51484	0.963861	0.614457	11.7551	4.00951	4.2377	0.680468	6.8992			21	Hainan	12.74	127400	0.680468
2018	21	Hainan	0.48702	0.902833	0.606958	14.59	3.96537	4.15174	0.719668	7.55915		2021	21	0.455771	0.94798	0.510333	11.7142	4.03918	4.26016	0.646086	7.24597			21	Hainan	12.23	122300	0.646086
2018	22	Chongqing	0.603494	0.723216	0.979866	36.93	4.06629	3.80744	0.691498	9.02126		2011	22	0.564958	0.639524	0.945444	10.669	3.84374	3.89938	0.649116	8.69131			22	Chongqing	4.3001	43001	0.649116
2018	23	Sichuan	0.651855	0.738736	0.955601	8742	3.80444	3.70215	0.841334	9.64734		2012	22	0.542131	0.623766	0.941819	10.7131	3.87826	3.87164	1.43315	8.71277			22	Chongqing	4.4941	44941	1.43315
2018	24	Guizhou	0.768797	0.886978	0.945917	97.94	3.6331	3.97994	1.33267	9.13338		2013	22	0.587428	1	1	11.3489	3.91182	3.83348	1.43146	7.92866			22	Chongqing	8.4872	84872	1.43146
2018	25	Yunnan	0.607663	0.726047	0.964901	76.03	3.70081	3.90896	1.02508	8.98951		2014	22	0.681864	0.717658	0.980559	11.9111	3.94333	3.73231	1.18686	8.21201			22	Chongqing	14.8903	148903	1.18686
2018	26	Shaanxi	1	1	1	63.58	3.93789	3.65381	0.730759	9.04783		2015	22	0.659937	0.694491	0.981278	12.6219	3.97077	3.68369	0.892955	8.61142			22	Chongqing	30.3116	303116	0.892955
2018	27	Gansu	0.576294	0.678145	0.91877	4.11	3.69212	3.86385	1.35229	9.07236		2016	22	0.652899	0.73169	0.984111	13.0027	4.0077	3.6771	0.959108	8.78176			22	Chongqing	44.36	443600	0.959108
2018	28	Qinghai	0.708989	1	0.875715	3.54	3.88177	3.59447	1.99001	7.33293		2017	22	0.609789	0.714375	0.978308	13.178	4.0427	3.75953	0.886186	8.90866			22	Chongqing	52.86	528600	0.886186
2018	29	Ningxia	1	1	1	3.39	3.95144	3.82842	2.04135	8.60868		2018	22	0.603494	0.723216	0.979866	12.8194	4.06629	3.80744	0.691498	9.02126			22	Chongqing	36.93	369300	0.691498
2018	30	Xinjiang	0.746377	0.842583	0.977244	33.61	3.79481	3.81456	1.97796	9.64105		2019	22	0.59915	0.732002	0.976769	12.8547	4.08766	3.92283	0.650907	8.93795			22	Chongqing	38.26	382600	0.650907
2019	1	Beijing	1	1	1	4.69	4.45841	4.36353	0.322646	7.32897		2020	22	0.598095	0.727345	0.984864	13.0981	4.10989	3.94101	0.613299	8.89861			22	Chongqing	48.8	488000	0.613299
2019	2	Tianjin	1	1	1	11.51	4.41001	3.91609	0.524569	8.16268		2021	22	0.610009	0.740051	0.993683	13.0954	4.13677	3.95019	0.559944	8.69639			22	Chongqing	48.67	486700	0.559944
2019	3	Hebei	1	1	1	49.12	3.89853	3.74242	1.12883	9.55419		2011	23	0.630949	0.67947	0.991373	11.3376	3.53515	3.87601	0.561656	9.08754			23	Sichuan	8.3916	83916	0.561656
2019	4	Shanxi	1	1	1	20.3	3.98509	3.85927	1.65904	8.60408		2012	23	0.637688	0.69095	0.987197	11.3469	3.57235	3.81164	1.6151	9.18675			23	Sichuan	8.4706	84706	1.6151
2019	5	Inner Mongolia	1	1	1	201.21	4.08614	3.77285	1.13422	9.25199		2013	23	0.668964	0.839165	0.974271	11.5944	3.62167	3.7591	1.49358	8.91154			23	Sichuan	10.8489	108489	1.49358
2019	6	Liaoning	0.710088	0.80075	0.973381	203.89	4.20544	3.8153	0.827726	9.23237		2014	23	0.697631	0.724868	0.991355	12.4668	3.65584	3.77616	1.37037	9.19736			23	Sichuan	25.9586	259586	1.37037
2019	7	Jilin	0.656086	0.745754	0.990076	56.98	4.00387	3.70521	0.697118	8.48045		2015	23	0.723425	0.743018	0.997962	12.7986	3.69438	3.71396	0.832166	9.33008			23	Sichuan	36.1706	361706	0.832166
2019	8	Heiongjiang	0.714074	0.79933	0.998346	22.74	4.06062	4.01436	0.961939	8.70374		2016	23	0.720184	0.769376	0.982614	13.0979	3.73361	3.66032	1.0916	9.48025			23	Sichuan	48.79	487900	1.0916
2019	9	Shanghai	1	1	1	14.48	4.49536	4.17684	0.47284	7.29572		2017	23	0.649625	0.758563	0.960722	13.6028	3.77345	3.69035	0.999971	9.56728			23	Sichuan	80.84	808400	0.999971
2019	10	Jiangsu	0.782307	1	0.876507	34.74	4.17761	3.90786	0.485941	10.1562		2018	23	0.651855	0.738736	0.955601	18.2862	3.80444	3.70215	0.841334	9.64734			23	Sichuan	8742	87420000	0.841334
2019	11	Zhejiang	0.796538	0.941753	0.933754	63.24	4.17239	3.91321	0.490313	9.33022		2019	23	0.625282	0.705281	0.976131	13.892	3.83514	3.78788	0.794982	9.39384			23	Sichuan	107.95	1079500	0.794982
2019	12	Anhui	0.586965	0.635119	0.998024	35.76	3.89488	3.68836	0.650779	9.59388		2020	23	0.592194	0.69645	0.977935	14.014	3.86472	3.90745	0.754025	9.18386			23	Sichuan	121.96	1219600	0.754025
2019	13	Fujian	0.744701	1	0.88961	33.67	4.1239	3.76625	0.549432	8.97295		2021	23	0.602602	0.702134	0.967622	13.9841	3.8961	3.98216	0.702012	9.09844			23	Sichuan	118.36	1183600	0.702012
2019	14	Jiangxi	0.600799	0.678587	0.987828	76.83	3.91641	3.71883	0.57409	9.19173		2011	24	1	1	1	10.0493	3.31273	3.9036	0.268096	7.34368			24	Guizhou	2.314	23140	0.268096
2019	15	Shandong	0.825374	1	0.889405	255.42	4.00751	3.85655	0.668354	10.1901		2012	24	1	1	1	10.2358	3.34074	3.91158	3.35086	7.54127			24	Guizhou	2.7885	27885	3.35086
2019	16	Henan	0.695407	0.856122	0.890706	125.31	3.8111	3.74036	0.743707	9.67519		2013	24	0.776391	1	1	10.106	3.37108	3.89999	2.54312	7.39876			24	Guizhou	2.4489	24489	2.54312
2019	17	Hubei	0.603418	0.676148	0.988741	107.32	4.01944	3.84793	0.674315	9.57308		2014	24	1	1	1	10.9376	3.39752	4.02686	2.25017	7.46851			24	Guizhou	5.6251	56251	2.25017
2019	18	Hunan	0.690274	0.905103	0.877003	75.72	3.89752	3.86595	0.641185	9.17275		2015	24	0.858154	1	0.984828	11.5826	3.51982	4.00259	2.74397	8.1177			24	Guizhou	10.7214	107214	2.74397
2019	19	Guangdong	1	1	1	86.35	4.21951	3.93954	0.457791	9.38162		2016	24	0.776604	0.903529	0.938219	12.5274	3.5542	4.02354	1.82249	8.56385			24	Guizhou	27.58	275800	1.82249
2019	20	Guangxi	0.631459	0.688484	0.987285	104.18	3.82886	3.80124	0.717601	8.8061		2017	24	0.720513	0.880144	0.966812	13.4784	3.59484	4.00873	1.6573	8.88862			24	Guizhou	71.38	713800	1.6573
2019	21	Hainan	0.477695	0.947543	0.563249	13.68	3.98453	4.2114	0.676278	6.89971		2018	24	0.768797	0.886978	0.945917	13.7947	3.6331	3.97994	1.33267	9.13338			24	Guizhou	97.94	979400	1.33267
2019	22	Chongqing	0.59915	0.732002	0.976769	38.26	4.08766	3.92283	0.650907	8.93795		2019	24	0.754817	0.885764	0.935849	14.0146	3.68913	3.9454	1.21576	8.9619			24	Guizhou	122.03	1220300	1.21576
2019	23	Sichuan	0.625282	0.705281	0.976131	107.95	3.83514	3.78788	0.794982	9.39384		2020	24	0.744278	0.883996	0.955065	14.1957	3.73791	3.97397	1.12255	8.70466			24	Guizhou	146.26	1462600	1.12255
2019	24	Guizhou	0.754817	0.885764	0.935849	122.03	3.68913	3.9454	1.21576	8.9619		2021	24	0.739068	0.881829	0.960401	14.195	3.78759	3.96988	1.02985	8.67909			24	Guizhou	146.15	1461500	1.02985
2019	25	Yunnan	0.621975	0.758193	0.967165	55.35	3.73122	3.93584	0.965863	8.72096		2011	25	0.672434	0.828967	0.942629	10.2135	3.41773	3.87693	0.490456	8.24691			25	Yunnan	2.7269	27269	0.490456
2019	26	Shaanxi	0.746794	0.941464	0.996809	78.72	3.96215	3.70392	0.695938	8.74254		2012	25	0.669709	0.831483	0.948608	10.3639	3.45316	3.85992	1.83743	8.70455			25	Yunnan	3.1693	31693	1.83743
2019	27	Gansu	0.56898	0.686598	0.90713	4.88	3.73002	3.92594	1.267	8.8039		2013	25	0.626878	0.706963	0.993647	11.1942	3.49651	3.86335	1.6052	8.47676			25	Yunnan	7.2705	72705	1.6052
2019	28	Qinghai	0.659601	1	0.763846	4.52	3.90761	3.71035	1.91244	7.57834		2014	25	0.640549	0.692215	0.975664	11.8464	3.52636	3.89962	1.57424	8.63296			25	Yunnan	13.9581	139581	1.57424
2019	29	Ningxia	1	1	1	3.71	3.98174	3.85213	1.951	8.21095		2015	25	0.625672	0.691623	0.980252	12.7286	3.54728	3.85635	1.52946	8.69701			25	Yunnan	33.7253	337253	1.52946
2019	30	Xinjiang	0.816576	0.899141	0.970692	46.16	3.83016	3.89072	1.92971	9.34118		2016	25	0.629346	0.716493	0.958177	13.0567	3.6055	3.90147	1.27504	9.01913			25	Yunnan	46.82	468200	1.27504
2020	1	Beijing	1	1	1	4.54	4.46014	4.38379	0.299593	6.67291		2017	25	0.585472	0.709953	0.966332	13.4152	3.67148	3.8906	1.20556	9.00443			25	Yunnan	67.01	670100	1.20556
2020	2	Tianjin	1	1	1	10.41	4.41449	3.96689	0.505837	7.75812		2018	25	0.607663	0.726047	0.964901	13.5415	3.70081	3.90896	1.02508	8.98951			25	Yunnan	76.03	760300	1.02508
2020	3	Hebei	1	1	1	49.37	3.93828	3.81629	1.11485	9.40372		2019	25	0.621975	0.758193	0.967165	13.224	3.73122	3.93584	0.965863	8.72096			25	Yunnan	55.35	553500	0.965863
2020	4	Shanxi	0.810508	0.94012	0.97517	11.43	4.00788	4.03697	1.61758	8.02952		2020	25	0.634175	0.687236	0.971001	13.4159	3.76885	3.97333	0.895672	8.07815			25	Yunnan	67.06	670600	0.895672
2020	5	Inner Mongolia	1	1	1	282.44	4.09933	3.79525	1.16732	8.99029		2021	25	0.596445	0.688858	0.97901	13.3258	3.80733	4.00398	0.846164	8.35649			25	Yunnan	61.28	612800	0.846164
2020	6	Liaoning	0.873684	0.955764	0.947801	15.07	4.2099	3.91964	0.824311	9.01847		2011	26	0.663936	0.746407	0.957644	10.1917	3.66663	3.90361	0.683316	7.76394			26	Shaanxi	2.6681	26681	0.683316
2020	7	Jilin	0.612449	0.681855	0.961321	63.21	4.01295	3.77975	0.653092	8.06445		2012	26	0.675444	0.762303	0.957011	10.4275	3.70426	3.6678	1.36246	8.00771			26	Shaanxi	3.3775	33775	1.36246
2020	8	Heiongjiang	0.699174	0.839084	0.968422	18.57	4.07414	4.11841	0.973963	8.44515		2013	26	0.737897	1	1	10.9581	3.74005	3.61001	1.21638	7.86437			26	Shaanxi	5.7418	57418	1.21638
2020	9	Shanghai	1	1	1	7.26	4.47278	4.22029	0.455232	7.00832		2014	26	0.80037	0.856454	0.992867	11.7323	3.77276	3.75179	1.08995	7.99026			26	Shaanxi	12.4533	124533	1.08995
2020	10	Jiangsu	0.81627	1	0.90979	31.76	4.1975	3.94243	0.457203	10.0894		2015	26	0.898656	0.994427	0.989739	12.3159	3.82214	3.69839	0.810842	8.30824			26	Shaanxi	22.3211	223211	0.810842
2020	11	Zhejiang	0.800284	0.957167	0.946938	62.51	4.18662	3.95096	0.477668	9.03417		2016	26	1	1	1	12.5773	3.85651	3.65264	0.864463	8.51499			26	Shaanxi	28.99	289900	0.864463
2020	12	Anhui	0.575572	0.623458	0.985537	45.12	3.92197	3.78426	0.630827	9.44174		2017	26	1	1	1	13.0002	3.91242	3.64518	0.812167	8.81648			26	Shaanxi	44.25	442500	0.812167
2020	13	Fujian	0.758114	1	0.951655	28.13	4.13677	3.81215	0.510441	8.53947		2018	26	1	1	1	13.3626	3.93789	3.65381	0.730759	9.04783			26	Shaanxi	63.58	635800	0.730759
2020	14	Jiangxi	0.600994	0.691587	0.991719	86.3	3.94391	3.77822	0.564518	9.1981		2019	26	0.746794	0.941464	0.996809	13.5762	3.96215	3.70392	0.695938	8.74254			26	Shaanxi	78.72	787200	0.695938
2020	15	Shandong	0.823138	1	0.87088	251.52	4.04323	3.89554	0.653962	9.95499		2020	26	0.72658	0.917171	0.99611	13.4807	3.9875	3.80004	0.713336	8.58348			26	Shaanxi	71.55	715500	0.713336
2020	16	Henan	0.679147	0.859948	0.889991	184.74	3.84695	3.81466	0.706287	9.38913		2021	26	0.706075	0.90522	0.995905	13.2131	4.0135	3.83725	0.684524	8.69561			26	Shaanxi	54.75	547500	0.684524
2020	17	Hubei	0.589808	0.675112	0.944117	116.42	4.04042	3.88237	0.625144	9.46256		2011	27	0.628284	0.879989	0.894948	8.09743	3.43689	3.89817	0.409726	7.81273			27	Gansu	0.3286	3286	0.409726
2020	18	Hunan	0.703985	0.912535	0.931704	59.83	3.92967	3.91002	0.604953	9.03005		2012	27	0.63936	0.798058	0.919165	8.61068	3.45284	3.80158	2.20166	7.75159			27	Gansu	0.549	5490	2.20166
2020	19	Guangdong	1	1	1	95.38	4.22989	3.97127	0.433947	9.30665		2013	27	0.654687	0.736901	0.905647	9.31272	3.47041	3.82395	1.97043	7.70362			27	Gansu	1.1078	11078	1.97043
2020	20	Guangxi	0.61951	0.667794	0.98516	128.25	3.85142	3.82418	0.685576	8.67345		2014	27	0.620843	0.712436	0.904854	9.81411	3.48584	3.85362	1.89655	7.44741			27	Gansu	1.829	18290	1.89655
2020	21	Hainan	0.51484	0.963861	0.614457	12.74	4.00951	4.2377	0.680468	6.8992		2015	27	0.632602	0.729225	0.907608	9.87596	3.58179	3.7758	0.420908	7.92337			27	Gansu	1.9457	19457	0.420908
2020	22	Chongqing	0.598095	0.727345	0.984864	48.8	4.10989	3.94101	0.613299	8.89861		2016	27	0.607867	0.700993	0.908093	10.3641	3.61496	3.8118	1.49622	8.71878			27	Gansu	3.17	31700	1.49622
2020	23	Sichuan	0.592194	0.69645	0.977935	121.96	3.86472	3.90745	0.754025	9.18386		2017	27	0.564797	0.683324	0.893797	10.0562	3.65713	3.84175	1.4389	8.91111			27	Gansu	2.33	23300	1.4389
2020	24	Guizhou	0.744278	0.883996	0.955065	146.26	3.73791	3.97397	1.12255	8.70466		2018	27	0.576294	0.678145	0.91877	10.6238	3.69212	3.86385	1.35229	9.07236			27	Gansu	4.11	41100	1.35229
2020	25	Yunnan	0.634175	0.687236	0.971001	67.06	3.76885	3.97333	0.895672	8.07815		2019	27	0.56898	0.686598	0.90713	10.7955	3.73002	3.92594	1.267	8.8039			27	Gansu	4.88	48800	1.267
2020	26	Shaanxi	0.72658	0.917171	0.99611	71.55	3.9875	3.80004	0.713336	8.58348		2020	27	0.500453	0.605044	0.859323	10.9078	3.76561	4.04749	1.28902	8.49193			27	Gansu	5.46	54600	1.28902
2020	27	Gansu	0.500453	0.605044	0.859323	5.46	3.76561	4.04749	1.28902	8.49193		2021	27	0.490024	0.59142	0.848948	10.9187	3.79975	4.0866	1.17967	8.32214			27	Gansu	5.52	55200	1.17967
2020	28	Qinghai	0.674336	1	0.797033	9.24	3.91801	3.81384	1.87218	7.0308		2011	28	0.589484	1	0.664975	7.7626	3.67021	3.88832	0.300512	6.53895			28	Qinghai	0.2351	2351	0.300512
2020	29	Ningxia	0.904882	1	0.987497	10.93	4.01151	3.87965	2.02131	8.05323		2012	28	0.623622	1	0.690672	7.60489	3.69063	3.6972	2.99185	4.79695			28	Qinghai	0.2008	2008	2.99185
2020	30	Xinjiang	0.723496	0.765932	0.997172	49.62	3.85503	3.9832	2.0154	9.00008		2013	28	0.71464	0.693681	0.970011	7.98207	3.71015	3.64177	2.66254	6.31212			28	Qinghai	0.2928	2928	2.66254
2021	1	Beijing	1	1	1	3.34	4.46014	4.38999	0.272599	6.56829		2014	28	0.756168	1	0.786893	8.31434	3.73529	3.7117	2.411	6.56463			28	Qinghai	0.4082	4082	2.411
2021	2	Tianjin	1	1	1	8.02	4.418	4.0455	0.466738	7.82759		2015	28	0.768873	1	0.8237	8.47804	3.80041	3.65685	4.96479	6.837			28	Qinghai	0.4808	4808	4.96479
2021	3	Hebei	1	1	1	67.24	3.97631	3.84187	1.04256	9.42555		2016	28	0.726975	1	0.857605	9.03599	3.83341	3.57366	2.10445	7.30645			28	Qinghai	0.84	8400	2.10445
2021	4	Shanxi	0.802793	0.865378	0.974575	11.75	4.02909	4.07753	1.58174	8.15801		2017	28	0.682651	1	0.821304	9.13777	3.85947	3.59367	2.05286	7.31978			28	Qinghai	0.93	9300	2.05286
2021	5	Inner Mongolia	1	1	1	262.01	4.11398	3.87392	1.17988	8.8266		2018	28	0.708989	1	0.875715	10.4745	3.88177	3.59447	1.99001	7.33293			28	Qinghai	3.54	35400	1.99001
2021	6	Liaoning	1	1	1	14.97	4.2102	4.04525	1.04768	8.65248		2019	28	0.659601	1	0.763846	10.7189	3.90761	3.71035	1.91244	7.57834			28	Qinghai	4.52	45200	1.91244
2021	7	Jilin	0.610932	0.664713	0.963399	61.11	4.02482	3.85535	0.603542	8.17059		2020	28	0.674336	1	0.797033	11.4339	3.91801	3.81384	1.87218	7.0308			28	Qinghai	9.24	92400	1.87218
2021	8	Heiongjiang	0.685547	0.786098	0.970642	21.5	4.08092	4.18039	0.965741	8.1057		2021	28	0.659616	1	0.787135	10.9402	3.9441	3.84671	1.74839	7.5614			28	Qinghai	5.64	56400	1.74839
2021	9	Shanghai	1	1	1	4.62	4.4762	4.24923	0.417255	6.68547		2011	29	0.765594	1	0.889815	6.72022	3.7612	3.87337	0.225313	7.40104			29	Ningxia	0.0829	829	0.225313
2021	10	Jiangsu	0.848026	1	0.935633	26.63	4.21538	3.96608	0.423592	9.95748		2012	29	0.821061	1	0.975942	6.54965	3.78464	3.75892	3.85058	8.3513			29	Ningxia	0.0699	699	3.85058
2021	11	Zhejiang	0.824175	1	0.94997	82.65	4.20469	3.97403	0.44773	9.1632		2013	29	0.895343	1	1	6.2804	3.80622	3.70447	3.29992	7.49895			29	Ningxia	0.0534	534	3.29992
2021	12	Anhui	0.582585	0.642838	0.981502	68.38	3.95105	3.82585	0.581276	9.46974		2014	29	0.809125	1	0.957728	6.99668	3.83081	3.8282	2.76332	7.47331			29	Ningxia	0.1093	1093	2.76332
2021	13	Fujian	0.753485	1	0.967479	16.43	4.15261	3.84398	0.467268	8.47496		2015	29	1	1	1	7.77612	3.87033	3.82649	7.51534	8.12932			29	Ningxia	0.2383	2383	7.51534
2021	14	Jiangxi	0.605459	0.704058	0.993975	86.04	3.97218	3.84572	0.527103	8.91649		2016	29	1	1	1	8.80986	3.90842	3.80526	2.25018	8.32028			29	Ningxia	0.67	6700	2.25018
2021	15	Shandong	0.846125	1	0.886372	217.3	4.07788	3.91847	0.613722	9.94734		2017	29	1	1	1	10.3514	3.92533	3.82585	2.12989	8.47484			29	Ningxia	3.13	31300	2.12989
2021	16	Henan	0.673741	0.860095	0.934397	184.34	3.88156	3.8444	0.638846	9.31011		2018	29	1	1	1	10.4312	3.95144	3.82842	2.04135	8.60868			29	Ningxia	3.39	33900	2.04135
2021	17	Hubei	0.654154	0.763077	0.945842	115.6	4.06217	3.90153	0.580913	9.33195		2019	29	1	1	1	10.5214	3.98174	3.85213	1.951	8.21095			29	Ningxia	3.71	37100	1.951
2021	18	Hunan	0.816401	1	0.955636	63.36	3.96556	3.95713	0.564973	9.00137		2020	29	0.904882	1	0.987497	11.6019	4.01151	3.87965	2.02131	8.05323			29	Ningxia	10.93	109300	2.02131
2021	19	Guangdong	0.876419	1	0.899041	76.67	4.237	3.99816	0.404883	9.14563		2021	29	0.834957	1	0.909309	11.2023	4.03052	3.89483	1.9105	8.01749			29	Ningxia	7.33	73300	1.9105
2021	20	Guangxi	0.604841	0.66561	0.991489	122.07	3.87287	3.8436	0.650223	8.63977		2011	30	0.561983	0.718785	0.927694	7.59186	3.63601	3.92264	0.416297	8.76333			30	Xinjiang	0.1982	1982	0.416297
2021	21	Hainan	0.455771	0.94798	0.510333	12.23	4.03918	4.26016	0.646086	7.24597		2012	30	0.580632	0.698841	0.944514	7.30653	3.6674	3.76303	2.27185	8.63925			30	Xinjiang	0.149	1490	2.27185
2021	22	Chongqing	0.610009	0.740051	0.993683	48.67	4.13677	3.95019	0.559944	8.69639		2013	30	0.631065	0.647732	0.95201	7.89804	3.67984	3.70374	2.01264	8.13061			30	Xinjiang	0.2692	2692	2.01264
2021	23	Sichuan	0.602602	0.702134	0.967622	118.36	3.8961	3.98216	0.702012	9.09844		2014	30	0.646097	0.77199	0.982903	9.99447	3.68512	3.80977	2.1397	8.15297			30	Xinjiang	2.1905	21905	2.1397
2021	24	Guizhou	0.739068	0.881829	0.960401	146.15	3.78759	3.96988	1.02985	8.67909		2015	30	0.654469	0.788712	0.973637	10.5792	3.75639	3.7612	0.83	8.61898			30	Xinjiang	3.9307	39307	0.83
2021	25	Yunnan	0.596445	0.688858	0.97901	61.28	3.80733	4.00398	0.846164	8.35649		2016	30	0.65037	0.731738	0.976774	11.0806	3.77368	3.71446	1.81447	8.61898			30	Xinjiang	6.49	64900	1.81447
2021	26	Shaanxi	0.706075	0.90522	0.995905	54.75	4.0135	3.83725	0.684524	8.69561		2017	30	0.636287	0.757782	0.985203	12.0771	3.78373	3.77751	1.91293	9.25528			30	Xinjiang	17.58	175800	1.91293
2021	27	Gansu	0.490024	0.59142	0.848948	5.52	3.79975	4.0866	1.17967	8.32214		2018	30	0.746377	0.842583	0.977244	12.7252	3.79481	3.81456	1.97796	9.64105			30	Xinjiang	33.61	336100	1.97796
2021	28	Qinghai	0.659616	1	0.787135	5.64	3.9441	3.84671	1.74839	7.5614		2019	30	0.816576	0.899141	0.970692	13.0425	3.83016	3.89072	1.92971	9.34118			30	Xinjiang	46.16	461600	1.92971
2021	29	Ningxia	0.834957	1	0.909309	7.33	4.03052	3.89483	1.9105	8.01749		2020	30	0.723496	0.765932	0.997172	13.1147	3.85503	3.9832	2.0154	9.00008			30	Xinjiang	49.62	496200	2.0154
2021	30	Xinjiang	0.779251	0.883947	0.983855	53.21	3.87847	3.99667	2.03756	9.01421		2021	30	0.779251	0.883947	0.983855	13.1846	3.87847	3.99667	2.03756	9.01421			30	Xinjiang	53.21	532100	2.03756

## Sheet: Partition Summary
year	order	id	TE	PTE	SE	TAX	LNURB	LNIS	EL	LNLT
2011	1	Beijing	0.723202	0.760014	0.970035	1.5204	4.43474	3.92792	1.31641	7.83023	2012	1	Beijing	0.730815	0.778384	0.974691	1.3045	4.43675	4.28878	0.679313	7.79924	2013	1	Beijing	0.79228	0.676115	0.975211	1.3541	4.44147	4.30426	0.609818	7.70478	2014	1	Beijing	0.851951	0.927027	0.973417	11.4108	4.44265	4.33431	0.54592	7.50149	2015	1	Beijing	0.879702	0.931822	0.956176
2011	2	Tianjin	1	1	1	0.4932	4.32717	3.88275	0.937192	8.26025	2012	2	Tianjin	1	1	1	1.2689	4.3348	3.72447	1.00087	8.28129	2013	2	Tianjin	1	0.839109	0.969332	1.7953	4.34679	3.65515	0.860746	8.13717	2014	2	Tianjin	1	1	1	12.7789	4.35684	3.82993	0.794535	8.64712	2015	2	Tianjin	1	1	1
2011	3	Hebei	1	1	1	3.9003	3.6491	3.90853	0.463521	9.13483	2012	3	Hebei	1	1	1	4.1515	3.69511	3.66788	1.97314	9.08684	2013	3	Hebei	1	1	1	6.4937	3.73529	3.63722	1.71838	9.05072	2014	3	Hebei	0.919148	1	0.946508	13.1272	3.7612	3.69833	1.69143	9.53072	2015	3	Hebei	1	1	1
2011	4	Shanxi	1	1	1	1.2442	3.76143	3.87642	0.33162	7.84187	2012	4	Shanxi	1	1	1	1.7933	3.78487	3.61266	2.67581	8.432	2013	4	Shanxi	1	0.790819	0.871237	2.2306	3.8091	3.57618	2.36203	7.78109	2014	4	Shanxi	1	1	1	2.712	3.82842	3.73664	2.26372	8.2342	2015	4	Shanxi	1	1	1
2011	5	Inner Mongolia	1	1	1	7.1987	3.88445	3.87017	0.371031	8.05338	2012	5	Inner Mongolia	1	1	1	3.7356	3.91502	3.70878	2.38754	9.01772	2013	5	Inner Mongolia	1	1	1	10.1264	3.94565	3.62999	2.05695	8.66223	2014	5	Inner Mongolia	1	1	1	32.1657	3.97781	3.73664	1.74153	9.29009	2015	5	Inner Mongolia	1	1	1
2011	6	Liaoning	0.630778	0.667739	0.987577	5.2882	4.07737	3.87368	0.520978	9.96805	2012	6	Liaoning	0.633031	0.662042	0.99318	5.968	4.08092	3.70914	1.75726	9.3017	2013	6	Liaoning	0.661117	0.720148	0.963224	24.3289	4.09518	3.64299	1.46395	8.97308	2014	6	Liaoning	0.676527	0.681701	0.997579	69.5575	4.10016	3.75414	1.38517	9.60515	2015	6	Liaoning	0.691239	0.706068	0.999806
2011	7	Jilin	0.594538	0.681748	0.940717	4.4825	3.96973	3.91373	0.543965	8.4927	2012	7	Jilin	0.611973	0.69373	0.957125	3.2771	3.97331	3.80668	1.63215	8.31847	2013	7	Jilin	0.610688	0.929051	0.925056	6.9296	3.97425	3.7919	1.31115	8.21772	2014	7	Jilin	0.621542	0.663513	0.967693	15.2018	3.97631	3.77878	1.22226	8.07363	2015	7	Jilin	0.610804	0.645366	0.976131
2011	8	Heiongjiang	0.590472	0.798988	0.919492	1.1168	3.97968	3.9098	0.624613	8.18726	2012	8	Heiongjiang	0.630563	0.790781	0.976761	1.4806	3.98713	3.68652	1.5244	8.0804	2013	8	Heiongjiang	0.64321	0.830829	0.577209	1.861	4.01458	3.67847	1.38196	7.85523	2014	8	Heiongjiang	0.607546	0.661805	0.993099	5.2242	4.01638	3.81478	1.40824	8.22977	2015	8	Heiongjiang	0.605392	0.63618	0.981989
2011	9	Shanghai	1	1	1	3.6059	4.48526	3.91068	1.14556	8.94639	2012	9	Shanghai	1	1	1	2.0276	4.48526	3.97066	0.808119	7.68736	2013	9	Shanghai	1	1	1	1.53	4.48413	3.99145	0.751269	7.81122	2014	9	Shanghai	1	1	1	8.5545	4.48413	4.09113	0.694251	7.80801	2015	9	Shanghai	1	1	1
2011	10	Jiangsu	0.958088	1	0.984085	17.7468	3.94932	3.90986	1.07245	10.1627	2012	10	Jiangsu	0.95073	1	0.986001	14.7576	3.97406	3.69394	0.861212	10.3018	2013	10	Jiangsu	0.977273	0.909602	0.980455	25.932	3.99452	3.71171	0.788016	9.98353	2014	10	Jiangsu	0.987955	1	0.990145	42.6602	4.01818	3.74555	0.736409	10.17	2015	10	Jiangsu	0.98551	1	0.98838
2011	11	Zhejiang	1	1	1	12.1797	4.03424	3.91594	1.1207	9.83029	2012	11	Zhejiang	0.984527	1	0.994057	15.2882	4.04655	3.76046	0.816712	9.80896	2013	11	Zhejiang	1	0.748036	0.958054	20.5723	4.05352	3.76592	0.740848	9.27499	2014	11	Zhejiang	1	1	1	27.3851	4.05872	3.81644	0.71319	9.44746	2015	11	Zhejiang	1	1	1
2011	12	Anhui	0.615826	0.665203	0.964039	8.166	3.61362	3.88358	0.721503	9.49773	2012	12	Anhui	0.593015	0.615564	0.980405	6.4702	3.65584	3.84246	1.25764	9.46069	2013	12	Anhui	0.62884	0.733271	0.978622	13.213	3.7013	3.79602	1.11654	9.19172	2014	12	Anhui	0.631797	0.651217	0.978044	27.3153	3.74005	3.75526	1.03836	9.13078	2015	12	Anhui	0.607537	0.625713	0.990188
2011	13	Fujian	1	1	1	3.8836	3.8712	3.90772	0.982179	9.31473	2012	13	Fujian	1	1	1	6.5264	3.88568	3.803	0.918412	9.20555	2013	13	Fujian	1	0.753989	0.981066	10.0443	3.91002	3.78439	0.853978	8.29454	2014	13	Fujian	1	1	1	16.8367	3.93964	3.82149	0.806601	8.43126	2015	13	Fujian	1	1	1
2011	14	Jiangxi	0.574824	0.639117	0.945321	3.7454	3.65532	3.88332	0.833469	8.69149	2012	14	Jiangxi	0.585208	0.644957	0.946718	5.0805	3.68387	3.64196	1.09996	8.72838	2013	14	Jiangxi	0.583735	0.697945	0.956265	11.7996	3.72231	3.60988	0.993183	8.40627	2014	14	Jiangxi	0.63519	0.66052	0.987217	22.916	3.76538	3.69438	0.886598	8.94124	2015	14	Jiangxi	0.64316	0.67024	0.990107
2011	15	Shandong	0.903577	1	0.914279	39.6537	3.83081	3.90246	0.762048	10.1015	2012	15	Shandong	0.9377	1	0.962427	41.3826	3.84481	3.61106	1.21732	9.91326	2013	15	Shandong	1	1	0.98342	63.1975	3.86283	3.60948	1.08909	9.65367	2014	15	Shandong	1	1	1	101.086	3.87785	3.64728	1.05706	10.3676	2015	15	Shandong	1	1	1
2011	16	Henan	0.815246	0.845383	0.99771	10.8989	3.48032	3.89099	0.643415	8.86034	2012	16	Henan	0.841933	0.880876	0.993616	17.1054	3.53631	3.56287	1.39439	9.01272	2013	16	Henan	0.879576	0.615454	0.976877	25.3825	3.58435	3.51006	1.2049	8.88938	2014	16	Henan	0.838087	0.884731	0.967055	29.6233	3.62966	3.5297	1.18189	9.03704	2015	16	Henan	0.840181	0.869672	0.983127
2011	17	Hubei	0.659347	0.725463	0.982733	3.3905	3.77963	3.90239	0.596559	8.96584	2012	17	Hubei	0.69077	0.742799	0.984386	3.8516	3.79098	3.9017	1.51039	9.05715	2013	17	Hubei	0.713252	0.677139	0.988232	7.0319	3.8111	3.87209	1.34497	8.7881	2014	17	Hubei	0.699182	0.711175	0.987742	19.0469	3.82864	3.82691	1.22774	8.85467	2015	17	Hubei	0.737675	0.750051	0.991984
2011	18	Hunan	0.706153	0.771573	0.978607	9.7905	3.6561	3.89076	0.631293	8.67254	2012	18	Hunan	0.708602	0.745989	0.979023	9.8497	3.70007	3.87717	1.42557	9.00178	2013	18	Hunan	0.733736	1	1	18.0217	3.74123	3.83076	1.35039	8.46623	2014	18	Hunan	0.789073	0.810659	0.998552	30.2559	3.76584	3.88605	1.20207	8.4263	2015	18	Hunan	0.778795	0.787928	0.994797
2011	19	Guangdong	1	1	1	6.8404	4.14313	3.89671	1.24599	9.57916	2012	19	Guangdong	1	1	1	11.581	4.14535	3.82351	0.745593	9.77285	2013	19	Guangdong	1	1	0.998877	11.4415	4.14899	3.81544	0.696075	9.01242	2014	19	Guangdong	1	1	1	31.1359	4.14946	3.87486	0.657926	9.17911	2015	19	Guangdong	1	1	1
2011	20	Guangxi	0.633211	0.702361	0.915719	4.0024	3.54501	3.88087	0.688349	8.47474	2012	20	Guangxi	0.643061	0.692798	0.942353	3.9951	3.59016	3.88269	1.30172	8.66828	2013	20	Guangxi	0.681331	1	0.772491	13.1219	3.64179	3.84732	1.1363	8.39683	2014	20	Guangxi	0.629688	0.66366	0.956124	33.6245	3.66868	3.8358	1.1229	8.64259	2015	20	Guangxi	0.692093	0.719273	0.984012
2011	21	Hainan	0.41591	1	0.530647	0.7212	3.83081	3.87315	0.777652	6.88814	2012	21	Hainan	0.41787	1	0.527181	0.8647	3.85439	4.05617	1.17856	7.4777	2013	21	Hainan	0.42438	1	1	1.4369	3.8712	4.05054	1.11098	7.61675	2014	21	Hainan	0.434224	0.791484	0.580041	2.8934	3.89447	4.13996	1.03438	7.39693	2015	21	Hainan	0.538364	0.733226	0.758578
2011	22	Chongqing	0.564958	0.639524	0.945444	4.3001	3.84374	3.89938	0.649116	8.69131	2012	22	Chongqing	0.542131	0.623766	0.941819	4.4941	3.87826	3.87164	1.43315	8.71277	2013	22	Chongqing	0.587428	1	1	8.4872	3.91182	3.83348	1.43146	7.92866	2014	22	Chongqing	0.681864	0.717658	0.980559	14.8903	3.94333	3.73231	1.18686	8.21201	2015	22	Chongqing	0.659937	0.694491	0.981278
2011	23	Sichuan	0.630949	0.67947	0.991373	8.3916	3.53515	3.87601	0.561656	9.08754	2012	23	Sichuan	0.637688	0.69095	0.987197	8.4706	3.57235	3.81164	1.6151	9.18675	2013	23	Sichuan	0.668964	0.839165	0.974271	10.8489	3.62167	3.7591	1.49358	8.91154	2014	23	Sichuan	0.697631	0.724868	0.991355	25.9586	3.65584	3.77616	1.37037	9.19736	2015	23	Sichuan	0.723425	0.743018	0.997962
2011	24	Guizhou	1	1	1	2.314	3.31273	3.9036	0.268096	7.34368	2012	24	Guizhou	1	1	1	2.7885	3.34074	3.91158	3.35086	7.54127	2013	24	Guizhou	0.776391	1	1	2.4489	3.37108	3.89999	2.54312	7.39876	2014	24	Guizhou	1	1	1	5.6251	3.39752	4.02686	2.25017	7.46851	2015	24	Guizhou	0.858154	1	0.984828
2011	25	Yunnan	0.672434	0.828967	0.942629	2.7269	3.41773	3.87693	0.490456	8.24691	2012	25	Yunnan	0.669709	0.831483	0.948608	3.1693	3.45316	3.85992	1.83743	8.70455	2013	25	Yunnan	0.626878	0.706963	0.993647	7.2705	3.49651	3.86335	1.6052	8.47676	2014	25	Yunnan	0.640549	0.692215	0.975664	13.9581	3.52636	3.89962	1.57424	8.63296	2015	25	Yunnan	0.625672	0.691623	0.980252
2011	26	Shaanxi	0.663936	0.746407	0.957644	2.6681	3.66663	3.90361	0.683316	7.76394	2012	26	Shaanxi	0.675444	0.762303	0.957011	3.3775	3.70426	3.6678	1.36246	8.00771	2013	26	Shaanxi	0.737897	1	1	5.7418	3.74005	3.61001	1.21638	7.86437	2014	26	Shaanxi	0.80037	0.856454	0.992867	12.4533	3.77276	3.75179	1.08995	7.99026	2015	26	Shaanxi	0.898656	0.994427	0.989739
2011	27	Gansu	0.628284	0.879989	0.894948	0.3286	3.43689	3.89817	0.409726	7.81273	2012	27	Gansu	0.63936	0.798058	0.919165	0.549	3.45284	3.80158	2.20166	7.75159	2013	27	Gansu	0.654687	0.736901	0.905647	1.1078	3.47041	3.82395	1.97043	7.70362	2014	27	Gansu	0.620843	0.712436	0.904854	1.829	3.48584	3.85362	1.89655	7.44741	2015	27	Gansu	0.632602	0.729225	0.907608
2011	28	Qinghai	0.589484	1	0.664975	0.2351	3.67021	3.88832	0.300512	6.53895	2012	28	Qinghai	0.623622	1	0.690672	0.2008	3.69063	3.6972	2.99185	4.79695	2013	28	Qinghai	0.71464	0.693681	0.970011	0.2928	3.71015	3.64177	2.66254	6.31212	2014	28	Qinghai	0.756168	1	0.786893	0.4082	3.73529	3.7117	2.411	6.56463	2015	28	Qinghai	0.768873	1	0.8237
2011	29	Ningxia	0.765594	1	0.889815	0.0829	3.7612	3.87337	0.225313	7.40104	2012	29	Ningxia	0.821061	1	0.975942	0.0699	3.78464	3.75892	3.85058	8.3513	2013	29	Ningxia	0.895343	1	1	0.0534	3.80622	3.70447	3.29992	7.49895	2014	29	Ningxia	0.809125	1	0.957728	0.1093	3.83081	3.8282	2.76332	7.47331	2015	29	Ningxia	1	1	1
2011	30	Xinjiang	0.561983	0.718785	0.927694	0.1982	3.63601	3.92264	0.416297	8.76333	2012	30	Xinjiang	0.580632	0.698841	0.944514	0.149	3.6674	3.76303	2.27185	8.63925	2013	30	Xinjiang	0.631065	0.647732	0.95201	0.2692	3.67984	3.70374	2.01264	8.13061	2014	30	Xinjiang	0.646097	0.77199	0.982903	2.1905	3.68512	3.80977	2.1397	8.15297	2015	30	Xinjiang	0.654469	0.788712	0.973637
		Eastern region	0.875596	0.947978	0.944238	8.71213	4.05756	3.90086	0.940426	9.09239				0.877698	0.94913	0.948867	9.55645	4.07125	3.8281	1.08696	8.96696				0.895914	0.877	0.982694	15.2842	4.08581	3.81532	0.971195	8.68299				0.897255	0.945474	0.953426	30.6751	4.09848	3.88667	0.919715	8.9168				0.91771	0.942829	0.972995
		Central region	0.72849	0.791942	0.969847	5.55928	3.75336	3.89124	0.588608	8.58479				0.740229	0.790522	0.979782	5.84933	3.78082	3.73787	1.65643	8.78992				0.754782	0.808279	0.919278	10.7329	3.81154	3.69948	1.45801	8.47311				0.758046	0.782624	0.9866	20.4957	3.8365	3.75101	1.35249	8.69086				0.758172	0.776128	0.989814
		Western region	0.671083	0.81955	0.913024	2.52479	3.58253	3.89229	0.469284	8.01242				0.683271	0.80982	0.930728	2.72638	3.61344	3.8026	2.22166	8.03604				0.697462	0.862444	0.956808	4.96424	3.64495	3.76872	1.93716	7.86222				0.728234	0.813928	0.952895	11.1047	3.67016	3.82258	1.78051	7.9782				0.751388	0.836077	0.962302
year	order	id	TE	PTE	SE	TAX	LNURB	LNIS	EL	LNLT		year	order	id	TE	PTE	SE	LNTAX	LNURB	LNIS	EL	LNLT
2011	1	Eastern region	0.875596	0.947978	0.944238	8.71213	4.05756	3.90086	0.940426	9.09239		2011	1	Eastern region	0.875596	0.947978	0.944238	2.16472	4.05756	3.90086	0.940426	9.09239
2011	2	Central region	0.72849	0.791942	0.969847	5.55928	3.75336	3.89124	0.588608	8.58479		2011	2	Central region	0.72849	0.791942	0.969847	1.71547	3.75336	3.89124	0.588608	8.58479
2011	3	Western region	0.671083	0.81955	0.913024	2.52479	3.58253	3.89229	0.469284	8.01242		2011	3	Western region	0.671083	0.81955	0.913024	0.926158	3.58253	3.89229	0.469284	8.01242
2012	1	Eastern region	0.877698	0.94913	0.948867	9.55645	4.07125	3.8281	1.08696	8.96696		2012	1	Eastern region	0.877698	0.94913	0.948867	2.25722	4.07125	3.8281	1.08696	8.96696
2012	2	Central region	0.740229	0.790522	0.979782	5.84933	3.78082	3.73787	1.65643	8.78992		2012	2	Central region	0.740229	0.790522	0.979782	1.76633	3.78082	3.73787	1.65643	8.78992
2012	3	Western region	0.683271	0.80982	0.930728	2.72638	3.61344	3.8026	2.22166	8.03604		2012	3	Western region	0.683271	0.80982	0.930728	1.00297	3.61344	3.8026	2.22166	8.03604
2013	1	Eastern region	0.895914	0.877	0.982694	15.2842	4.08581	3.81532	0.971195	8.68299		2013	1	Eastern region	0.895914	0.877	0.982694	2.72682	4.08581	3.81532	0.971195	8.68299
2013	2	Central region	0.754782	0.808279	0.919278	10.7329	3.81154	3.69948	1.45801	8.47311		2013	2	Central region	0.754782	0.808279	0.919278	2.37332	3.81154	3.69948	1.45801	8.47311
2013	3	Western region	0.697462	0.862444	0.956808	4.96424	3.64495	3.76872	1.93716	7.86222		2013	3	Western region	0.697462	0.862444	0.956808	1.60226	3.64495	3.76872	1.93716	7.86222
2014	1	Eastern region	0.897255	0.945474	0.953426	30.6751	4.09848	3.88667	0.919715	8.9168		2014	1	Eastern region	0.897255	0.945474	0.953426	3.42345	4.09848	3.88667	0.919715	8.9168
2014	2	Central region	0.758046	0.782624	0.9866	20.4957	3.8365	3.75101	1.35249	8.69086		2014	2	Central region	0.758046	0.782624	0.9866	3.02021	3.8365	3.75101	1.35249	8.69086
2014	3	Western region	0.728234	0.813928	0.952895	11.1047	3.67016	3.82258	1.78051	7.9782		2014	3	Western region	0.728234	0.813928	0.952895	2.40737	3.67016	3.82258	1.78051	7.9782
2015	1	Eastern region	0.91771	0.942829	0.972995	37.7503	4.13649	3.88163	0.901174	9.09782		2015	1	Eastern region	0.91771	0.942829	0.972995	3.63099	4.13649	3.88163	0.901174	9.09782
2015	2	Central region	0.758172	0.776128	0.989814	33.6085	3.86115	3.69485	1.62979	9.14175		2015	2	Central region	0.758172	0.776128	0.989814	3.51478	3.86115	3.69485	1.62979	9.14175
2015	3	Western region	0.751388	0.836077	0.962302	17.0797	3.72526	3.77331	2.13985	8.33254		2015	3	Western region	0.751388	0.836077	0.962302	2.83789	3.72526	3.77331	2.13985	8.33254
2016	1	Eastern region	0.900987	0.967159	0.950709	44.5636	4.15329	3.88625	0.759706	9.60232		2016	1	Eastern region	0.900987	0.967159	0.950709	3.79692	4.15329	3.88625	0.759706	9.60232
2016	2	Central region	0.766652	0.80023	0.989618	38.1544	3.89313	3.66893	1.07083	9.35709		2016	2	Central region	0.766652	0.80023	0.989618	3.64164	3.89313	3.66893	1.07083	9.35709
2016	3	Western region	0.746312	0.830307	0.958776	24.161	3.76209	3.75419	1.45661	8.61778		2016	3	Western region	0.746312	0.830307	0.958776	3.18474	3.76209	3.75419	1.45661	8.61778
2017	1	Eastern region	0.837399	0.971517	0.912989	63.8827	4.17008	3.90963	0.714883	9.51658		2017	1	Eastern region	0.837399	0.971517	0.912989	4.15705	4.17008	3.90963	0.714883	9.51658
2017	2	Central region	0.716367	0.781561	0.982317	54.0944	3.92091	3.70404	1.01702	9.39248		2017	2	Central region	0.716367	0.781561	0.982317	3.99073	3.92091	3.70404	1.01702	9.39248
2017	3	Western region	0.709067	0.823395	0.955979	43.099	3.7994	3.77824	1.39386	8.81119		2017	3	Western region	0.709067	0.823395	0.955979	3.7635	3.7994	3.77824	1.39386	8.81119
2018	1	Eastern region	0.853613	0.968601	0.921437	68.1409	4.18386	3.92718	0.638748	9.08957		2018	1	Eastern region	0.853613	0.968601	0.921437	4.22158	4.18386	3.92718	0.638748	9.08957
2018	2	Central region	0.72288	0.791462	0.972601	62.23	3.94257	3.7304	0.898485	9.41979		2018	2	Central region	0.72288	0.791462	0.972601	4.13084	3.94257	3.7304	0.898485	9.41979
2018	3	Western region	0.731044	0.829218	0.960034	915.292	3.82651	3.79141	1.27391	8.95605		2018	3	Western region	0.731044	0.829218	0.960034	6.81924	3.82651	3.79141	1.27391	8.95605
2019	1	Eastern region	0.848791	0.971822	0.920537	70.0718	4.19575	3.96445	0.60043	8.77315		2019	1	Eastern region	0.848791	0.971822	0.920537	4.24952	4.19575	3.96445	0.60043	8.77315
2019	2	Central region	0.727447	0.810685	0.97008	80.2411	3.9639	3.80146	0.859599	9.13854		2019	2	Central region	0.727447	0.810685	0.97008	4.38504	3.9639	3.80146	0.859599	9.13854
2019	3	Western region	0.702464	0.829693	0.948168	56.576	3.85837	3.84763	1.21012	8.74977		2019	3	Western region	0.702464	0.829693	0.948168	4.03558	3.85837	3.84763	1.21012	8.74977
2020	1	Eastern region	0.871484	0.988799	0.931047	51.6991	4.20901	4.01063	0.583047	8.51685		2020	1	Eastern region	0.871484	0.988799	0.931047	3.94544	4.20901	4.01063	0.583047	8.51685
2020	2	Central region	0.696849	0.802633	0.960887	96.4511	3.98636	3.87777	0.838187	8.89455		2020	2	Central region	0.696849	0.802633	0.960887	4.56904	3.98636	3.87777	0.838187	8.89455
2020	3	Western region	0.6718	0.795097	0.951116	65.913	3.88704	3.91442	1.19824	8.46983		2020	3	Western region	0.6718	0.795097	0.951116	4.18834	3.88704	3.91442	1.19824	8.46983
2021	1	Eastern region	0.873091	0.995271	0.922621	48.1909	4.22433	4.04843	0.568193	8.46309		2021	1	Eastern region	0.873091	0.995271	0.922621	3.87517	4.22433	4.04843	0.568193	8.46309
2021	2	Central region	0.714624	0.809584	0.968885	97.1211	4.00904	3.92909	0.802667	8.81006		2021	2	Central region	0.714624	0.809584	0.968885	4.57596	4.00904	3.92909	0.802667	8.81006
2021	3	Western region	0.662289	0.805907	0.941736	62.298	3.9167	3.94119	1.13488	8.5081		2021	3	Western region	0.662289	0.805907	0.941736	4.13193	3.9167	3.94119	1.13488	8.5081
[truncated: 71 more columns]

## Sheet: 2011
	Total efficiency	Technical efficency	Scale efficiency	Framland occupation tax(million yuan)	Urbanization rate(%)	industrial structure(%)	Energy saving technology level(tons/10000 yuan)	Government land transfer volume(hectares)		Industrial structure		TE	PTE	SE	TAX	URB	IS	EL	LT		TE	TAX	URB	IS	EL	LT
Beijing	0.723202	0.760014	0.970035	1.5204	84.33	50.8014	1.31641	2515.51		0.508014		0.723202	0.760014	0.970035	1.5204	84.33	50.8014	1.31641	2515.51		0.723202	1.5204	84.33	50.8014	1.31641	2515.51
Tianjin	1	1	1	0.4932	75.73	48.5577	0.937192	3867.07		0.485577		1	1	1	0.4932	75.73	48.5577	0.937192	3867.07		1	0.4932	75.73	48.5577	0.937192	3867.07
Hebei	1	1	1	3.9003	38.44	49.8256	0.463521	9272.67		0.498256		1	1	1	3.9003	38.44	49.8256	0.463521	9272.67		1	3.9003	38.44	49.8256	0.463521	9272.67
Shanxi	1	1	1	1.2442	43.01	48.2511	0.33162	2544.95		0.482511		1	1	1	1.2442	43.01	48.2511	0.33162	2544.95		1	1.2442	43.01	48.2511	0.33162	2544.95
Inner Mongolia	1	1	1	7.1987	48.64	47.9503	0.371031	3144.41		0.479503		1	1	1	7.1987	48.64	47.9503	0.371031	3144.41		1	7.1987	48.64	47.9503	0.371031	3144.41
Liaoning	0.630778	0.667739	0.987577	5.2882	58.99	48.119	0.520978	21333.8		0.48119		0.630778	0.667739	0.987577	5.2882	58.99	48.119	0.520978	21333.8		0.630778	5.2882	58.99	48.119	0.520978	21333.8
Jilin	0.594538	0.681748	0.940717	4.4825	52.97	50.0853	0.543965	4879.02		0.500853		0.594538	0.681748	0.940717	4.4825	52.97	50.0853	0.543965	4879.02		0.594538	4.4825	52.97	50.0853	0.543965	4879.02
Heiongjiang	0.590472	0.798988	0.919492	1.1168	53.5	49.889	0.624613	3594.87		0.49889		0.590472	0.798988	0.919492	1.1168	53.5	49.889	0.624613	3594.87		0.590472	1.1168	53.5	49.889	0.624613	3594.87
Shanghai	1	1	1	3.6059	88.7	49.9331	1.14556	7680.13		0.499331		1	1	1	3.6059	88.7	49.9331	1.14556	7680.13		1	3.6059	88.7	49.9331	1.14556	7680.13
Jiangsu	0.958088	1	0.984085	17.7468	51.9	49.892	1.07245	25918.3		0.49892		0.958088	1	0.984085	17.7468	51.9	49.892	1.07245	25918.3		0.958088	17.7468	51.9	49.892	1.07245	25918.3
Zhejiang	1	1	1	12.1797	56.5	50.1961	1.1207	18588.4		0.501961		1	1	1	12.1797	56.5	50.1961	1.1207	18588.4		1	12.1797	56.5	50.1961	1.1207	18588.4
Anhui	0.615826	0.665203	0.964039	8.166	37.1	48.5977	0.721503	13329.4		0.485977		0.615826	0.665203	0.964039	8.166	37.1	48.5977	0.721503	13329.4		0.615826	8.166	37.1	48.5977	0.721503	13329.4
Fujian	1	1	1	3.8836	48	49.7854	0.982179	11100.4		0.497854		1	1	1	3.8836	48	49.7854	0.982179	11100.4		1	3.8836	48	49.7854	0.982179	11100.4
Jiangxi	0.574824	0.639117	0.945321	3.7454	38.68	48.5853	0.833469	5952.05		0.485853		0.574824	0.639117	0.945321	3.7454	38.68	48.5853	0.833469	5952.05		0.574824	3.7454	38.68	48.5853	0.833469	5952.05
Shandong	0.903577	1	0.914279	39.6537	46.1	49.5242	0.762048	24379.9		0.495242		0.903577	1	0.914279	39.6537	46.1	49.5242	0.762048	24379.9		0.903577	39.6537	46.1	49.5242	0.762048	24379.9
Henan	0.815246	0.845383	0.99771	10.8989	32.47	48.9592	0.643415	7046.85		0.489592		0.815246	0.845383	0.99771	10.8989	32.47	48.9592	0.643415	7046.85		0.815246	10.8989	32.47	48.9592	0.643415	7046.85
Hubei	0.659347	0.725463	0.982733	3.3905	43.8	49.5209	0.596559	7830.92		0.495209		0.659347	0.725463	0.982733	3.3905	43.8	49.5209	0.596559	7830.92		0.659347	3.3905	43.8	49.5209	0.596559	7830.92
Hunan	0.706153	0.771573	0.978607	9.7905	38.71	48.9483	0.631293	5840.31		0.489483		0.706153	0.771573	0.978607	9.7905	38.71	48.9483	0.631293	5840.31		0.706153	9.7905	38.71	48.9483	0.631293	5840.31
Guangdong	1	1	1	6.8404	63	49.2401	1.24599	14460.3		0.492401		1	1	1	6.8404	63	49.2401	1.24599	14460.3		1	6.8404	63	49.2401	1.24599	14460.3
Guangxi	0.633211	0.702361	0.915719	4.0024	34.64	48.4665	0.688349	4792.18		0.484665		0.633211	0.702361	0.915719	4.0024	34.64	48.4665	0.688349	4792.18		0.633211	4.0024	34.64	48.4665	0.688349	4792.18
Hainan	0.41591	1	0.530647	0.7212	46.1	48.0936	0.777652	980.58		0.480936		0.41591	1	0.530647	0.7212	46.1	48.0936	0.777652	980.58		0.41591	0.7212	46.1	48.0936	0.777652	980.58
Chongqing	0.564958	0.639524	0.945444	4.3001	46.7	49.372	0.649116	5950.95		0.49372		0.564958	0.639524	0.945444	4.3001	46.7	49.372	0.649116	5950.95		0.564958	4.3001	46.7	49.372	0.649116	5950.95
Sichuan	0.630949	0.67947	0.991373	8.3916	34.3	48.2312	0.561656	8844.37		0.482312		0.630949	0.67947	0.991373	8.3916	34.3	48.2312	0.561656	8844.37		0.630949	8.3916	34.3	48.2312	0.561656	8844.37
Guizhou	1	1	1	2.314	27.46	49.5806	0.268096	1546.4		0.495806		1	1	1	2.314	27.46	49.5806	0.268096	1546.4		1	2.314	27.46	49.5806	0.268096	1546.4
Yunnan	0.672434	0.828967	0.942629	2.7269	30.5	48.2759	0.490456	3815.81		0.482759		0.672434	0.828967	0.942629	2.7269	30.5	48.2759	0.490456	3815.81		0.672434	2.7269	30.5	48.2759	0.490456	3815.81
Shaanxi	0.663936	0.746407	0.957644	2.6681	39.12	49.5809	0.683316	2354.16		0.495809		0.663936	0.746407	0.957644	2.6681	39.12	49.5809	0.683316	2354.16		0.663936	2.6681	39.12	49.5809	0.683316	2354.16
Gansu	0.628284	0.879989	0.894948	0.3286	31.09	49.312	0.409726	2471.88		0.49312		0.628284	0.879989	0.894948	0.3286	31.09	49.312	0.409726	2471.88		0.628284	0.3286	31.09	49.312	0.409726	2471.88
Qinghai	0.589484	1	0.664975	0.2351	39.26	48.829	0.300512	691.56		0.48829		0.589484	1	0.664975	0.2351	39.26	48.829	0.300512	691.56		0.589484	0.2351	39.26	48.829	0.300512	691.56
Ningxia	0.765594	1	0.889815	0.0829	43	48.1041	0.225313	1637.68		0.481041		0.765594	1	0.889815	0.0829	43	48.1041	0.225313	1637.68		0.765594	0.0829	43	48.1041	0.225313	1637.68
Xinjiang	0.561983	0.718785	0.927694	0.1982	37.94	50.5338	0.416297	6395.37		0.505338		0.561983	0.718785	0.927694	0.1982	37.94	50.5338	0.416297	6395.37		0.561983	0.1982	37.94	50.5338	0.416297	6395.37
	Secondary industry	Tertiary industry	Industrial structure		Secondary and tertiary industries(million yuan)	Comprehensive output value of the three major industries	Energy consumption (10000 tons)	Unit consumption (10000 yuan/ton)
	110.5	114.1	0.508014		2191.43	5580.81	5904.11	1.31641
	117.7	111.1	0.485577		2488.29	1752.63	4525.14	0.937192
	115.1	114.3	0.498256		6115.01	3938.94	21690.4	0.463521
	115.4	107.6	0.482511		2748.33	1727.44	13496.7	0.33162
	125.7	115.8	0.479503		2327.44	1814.42	11163.1	0.371031
	118.6	110	0.48119		4729.5	3545.28	15883.2	0.520978
	117	117.4	0.500853		1915.29	1687.07	6622.41	0.543965
	112.9	112.4	0.49889		3365.31	2086	8727.5	0.624613
	112.3	112	0.499331		5028.37	5244.2	8967.32	1.14556
	116	115.5	0.49892		12250.8	7849.23	18742.2	1.07245
	114.3	115.2	0.501961		8509.57	6307.85	13221.5	1.1207
	117.3	110.9	0.485977		2648.13	2471.94	7096.39	0.721503
	117	116	0.497854		3743.71	2974.67	6840.28	0.982179
	116.3	109.9	0.485853		2320.74	1563.65	4660.51	0.833469
	116.7	114.5	0.495242		12751.2	7187.26	26164.3	0.762048
	117.7	112.9	0.489592		6724.61	3721.44	16235.3	0.643415
	115.9	113.7	0.495209		3365.08	3075.83	10796.8	0.596559
	116.5	111.7	0.489483		3151.7	3084.96	9879.18	0.631293
	116.9	113.4	0.492401		13431.8	11195.5	19765.2	1.24599
	119.3	112.2	0.484665		1878.56	1917.47	5514.69	0.688349
	119.8	111	0.480936		287.86	420.51	910.909	0.777652
	116.9	114	0.49372		1500.97	1564.79	4722.98	0.649116
	120	111.8	0.482312		3775.19	3267.14	12538.5	0.561656
	114.2	112.3	0.495806		980.78	908.05	7045.34	0.268096
	117	109.2	0.482759		1712.6	1544.31	6640.58	0.490456
	123	112.4	0.477485		80.1	160.01
	114.3	112.4	0.495809		2440.5	1594.76	5905.41	0.683316
	114.2	111.1	0.49312		1043.19	900.16	4743.05	0.409726
	115.8	110.5	0.48829		331.16	240.78	1903.22	0.300512
	117.7	109.1	0.481041		349.83	281.39	2801.53	0.225313
	111.2	113.6	0.505338		1459.3	1058.16	6047.27	0.416297

## Sheet: 2012
	Total efficiency	Technical efficency	Scale efficiency	Framland occupation tax	urbanization rate	Industrial structure	Energy saving technology level	Government land transfer area	(Unit: hectares)			Industrial structure
Beijing	0.730815	0.778384	0.974691	1.3045	84.5	72.8774	0.679313	2438.75				0.728774
Tianjin	1	1	1	1.2689	76.31	41.4493	1.00087	3949.27				0.414493
Hebei	1	1	1	4.1515	40.25	39.169	1.97314	8838.24				0.39169
Shanxi	1	1	1	1.7933	44.03	37.0646	2.67581	4591.68				0.370646
Inner Mongolia	1	1	1	3.7356	50.15	40.8041	2.38754	8247.91				0.408041
Liaoning	0.633031	0.662042	0.99318	5.968	59.2	40.8185	1.75726	10956.7				0.408185
Jilin	0.611973	0.69373	0.957125	3.2771	53.16	45.0009	1.63215	4098.89				0.450009
Heiongjiang	0.630563	0.790781	0.976761	1.4806	53.9	39.9056	1.5244	3230.53				0.399056
Shanghai	1	1	1	2.0276	88.7	53.0197	0.808119	2180.6				0.530197
Jiangsu	0.95073	1	0.986001	14.7576	53.2	40.2029	0.861212	29784.8				0.402029
Zhejiang	0.984527	1	0.994057	15.2882	57.2	42.9683	0.816712	18196.1				0.429683
Anhui	0.593015	0.615564	0.980405	6.4702	38.7	46.6398	1.25764	12844.8				0.466398
Fujian	1	1	1	6.5264	48.7	44.8356	0.918412	9952.23				0.448356
Jiangxi	0.585208	0.644957	0.946718	5.0805	39.8	38.1667	1.09996	6175.72				0.381667
Shandong	0.9377	1	0.962427	41.3826	46.75	37.0053	1.21732	20196.4				0.370053
Henan	0.841933	0.880876	0.993616	17.1054	34.34	35.2641	1.39439	8206.81				0.352641
Hubei	0.69077	0.742799	0.984386	3.8516	44.3	49.4863	1.51039	8579.7				0.494863
Hunan	0.708602	0.745989	0.979023	9.8497	40.45	48.2874	1.42557	8117.52				0.482874
Guangdong	1	1	1	11.581	63.14	45.7648	0.745593	17550.8				0.457648
Guangxi	0.643061	0.692798	0.942353	3.9951	36.24	48.5545	1.30172	5815.48				0.485545
Hainan	0.41787	1	0.527181	0.8647	47.2	57.7528	1.17856	1768.17				0.577528
Chongqing	0.542131	0.623766	0.941819	4.4941	48.34	48.0209	1.43315	6080.09				0.480209
Sichuan	0.637688	0.69095	0.987197	8.4706	35.6	45.2244	1.6151	9766.9				0.452244
Guizhou	1	1	1	2.7885	28.24	49.9778	3.35086	1884.23				0.499778
Yunnan	0.669709	0.831483	0.948608	3.1693	31.6	47.4616	1.83743	6030.3				0.474616
Shaanxi	0.675444	0.762303	0.957011	3.3775	40.62	39.1656	1.36246	3004.02				0.391656
Gansu	0.63936	0.798058	0.919165	0.549	31.59	44.7719	2.20166	2325.27				0.447719
Qinghai	0.623622	1	0.690672	0.2008	40.07	40.3342	2.99185	121.14				0.403342
Ningxia	0.821061	1	0.975942	0.0699	44.02	42.9023	3.85058	4235.69				0.429023
Xinjiang	0.580632	0.698841	0.944514	0.149	39.15	43.0788	2.27185	5649.1				0.430788
		Secondary industry	Tertiary industry	Industrial structure		Secondary and tertiary industries	Standard coal	Unit energy consumption
		2509.4	6742.66	0.728774		9252.06	6285.04	0.679313
		2892.53	2047.68	0.414493		4940.21	4944.49	1.00087
		7241.8	4662.98	0.39169		11904.8	23489.9	1.97314
		3438.58	2025.09	0.370646		5463.67	14619.8	2.67581
		3154.56	2174.46	0.408041		5329.02	12723.2	2.38754
				#DIV/0!
		5853.1	4036.99	0.408185		9890.09	17379.5	1.75726
		2475.45	2025.44	0.450009		4500.89	7346.11	1.63215
		3695.58	2454.04	0.399056		6149.62	9374.49	1.5244
				#DIV/0!
		5678.51	6408.5	0.530197		12087	9767.75	0.808119
		14306.4	9618.52	0.402029		23924.9	20604.4	0.861212
		10148.5	7645.96	0.429683		17794.4	14532.9	0.816712
		3289.12	2874.88	0.466398		6164	7752.06	1.25764
		4549.42	3697.6	0.448356		8247.02	7574.16	0.918412
		2840.92	1753.56	0.381667		4594.48	5053.76	1.09996
		14776.5	8680.24	0.370053		23456.8	28554.4	1.21732
				#DIV/0!
		8282.83	4511.97	0.352641		12794.8	17841	1.39439
		3966.68	3886	0.494863		7852.68	11860.6	1.51039
		3916.44	3657.04	0.482874		7573.48	10796.5	1.42557
		15939.1	13449.7	0.457648		29388.8	21912.1	0.745593
		2425.29	2289	0.485545		4714.29	6136.67	1.30172
		364.26	497.95	0.577528		862.21	1016.17	1.17856
				#DIV/0!
		1892.1	1748.02	0.480209		3640.12	5216.82	1.43315
		4641.3	3832	0.452244		8473.3	13685.2	1.6151
		1148.27	1147.25	0.499778		2295.52	7691.96	3.35086
		2051.08	1852.88	0.474616		3903.96	7173.26	1.83743
		98.48	188.82	0.657222
				#DIV/0!		4873.16	6639.48	1.36246
		2964.56	1908.6	0.391656		2316.43	5100	2.20166
		1279.32	1037.11	0.447719		700.2	2094.89	2.99185
		417.78	282.42	0.403342		791.31	3047	3.85058
		451.82	339.49	0.429023		2894.44	6575.73	2.27185
		1647.55	1246.89	0.430788

## Sheet: 2013
	Total efficiency	Technical efficency	Scale efficiency	Framland occupation tax	urbanization rate	Industrial structure	Energy saving technology level	Government land transfer area	(Unit: hectares)			Industrial structure
Beijing	0.79228	0.676115	0.975211	1.3541	84.9	74.0142	0.609818	2218.92				0.740142
Tianjin	1	0.839109	0.969332	1.7953	77.23	38.6735	0.860746	3419.22				0.386735
Hebei	1	1	1	6.4937	41.9	37.9863	1.71838	8524.65				0.379863
Shanxi	1	0.790819	0.871237	2.2306	45.11	35.7367	2.36203	2394.88				0.357367
Inner Mongolia	1	1	1	10.1264	51.71	37.7123	2.05695	5780.4				0.377123
Liaoning	0.661117	0.720148	0.963224	24.3289	60.05	38.206	1.46395	7887.86				0.38206
Jilin	0.610688	0.929051	0.925056	6.9296	53.21	44.3407	1.31115	3706.06				0.443407
Heiongjiang	0.64321	0.830829	0.577209	1.861	55.4	39.5857	1.38196	2579.2				0.395857
Shanghai	1	1	1	1.53	88.6	54.1331	0.751269	2468.15				0.541331
Jiangsu	0.977273	0.909602	0.980455	25.932	54.3	40.9237	0.788016	21666.7				0.409237
Zhejiang	1	0.748036	0.958054	20.5723	57.6	43.2034	0.740848	10667.8				0.432034
Anhui	0.62884	0.733271	0.978622	13.213	40.5	44.5238	1.11654	9815.49				0.445238
Fujian	1	0.753989	0.981066	10.0443	49.9	44.009	0.853978	4001.98				0.44009
Jiangxi	0.583735	0.697945	0.956265	11.7996	41.36	36.9617	0.993183	4475.04				0.369617
Shandong	1	1	0.98342	63.1975	47.6	36.9469	1.08909	15578.9				0.369469
Henan	0.879576	0.615454	0.976877	25.3825	36.03	33.4503	1.2049	7254.5				0.334503
Hubei	0.713252	0.677139	0.988232	7.0319	45.2	48.0427	1.34497	6555.76				0.480427
Hunan	0.733736	1	1	18.0217	42.15	46.0976	1.35039	4751.56				0.460976
Guangdong	1	1	0.998877	11.4415	63.37	45.3968	0.696075	8204.39				0.453968
Guangxi	0.681331	1	0.772491	13.1219	38.16	46.8672	1.1363	4432.98				0.468672
Hainan	0.42438	1	1	1.4369	48	57.4286	1.11098	2031.95				0.574286
Chongqing	0.587428	1	1	8.4872	49.99	46.2232	1.43146	2775.71				0.462232
Sichuan	0.668964	0.839165	0.974271	10.8489	37.4	42.91	1.49358	7417.06				0.4291
Guizhou	0.776391	1	1	2.4489	29.11	49.4019	2.54312	1633.95				0.494019
Yunnan	0.626878	0.706963	0.993647	7.2705	33	47.6248	1.6052	4801.89				0.476248
Shaanxi	0.737897	1	1	5.7418	42.1	36.9663	1.21638	2602.86				0.369663
Gansu	0.654687	0.736901	0.905647	1.1078	32.15	45.7845	1.97043	2216.35				0.457845
Qinghai	0.71464	0.693681	0.970011	0.2928	40.86	38.1594	2.66254	551.21				0.381594
Ningxia	0.895343	1	1	0.0534	44.98	40.6285	3.29992	1806.15				0.406285
Xinjiang	0.631065	0.647732	0.95201	0.2692	39.64	40.5988	2.01264	3396.86				0.405988
	Secondary industry	Tertiary industry	Industrial structure			Total energy consumption	Output value and	Secondary industry	Tertiary industry	(ton/10000 yuan)
	25.7	73.2	0.740142			6327	10375.2	2693.15	7682.07
	60.1	37.9	0.386735			5364	6231.8	3821.07	2410.73
	54.2	33.2	0.379863			24322	14154	8777.42	5376.59
	61.5	34.2	0.357367			15675	6636.25	4265.77	2370.48
	55	33.3	0.377123			14100	6854.82	4271.03	2583.79
			#DIV/0!			17801	12159.6
	55.8	34.5	0.38206			7221	5507.36	7512.11	4647.46
	47.7	38	0.443407			9979	7220.9	3064.63	2442.73
	52.5	34.4	0.395857			10207	13586.4	4365.9	2855
			#DIV/0!			22232	28212.6
	45.5	53.7	0.541331			15107	20391.5	6235.92	7350.43
	55	38.1	0.409237			8325	7456.09	16663.8	11548.8
	53.9	41	0.432034			8254	9665.36	11580.3	8811.17
	46.6	37.4	0.445238			5383	5419.95	4137.35	3318.74
	50	39.3	0.44009			30570	28069.4	5415.77	4249.59
	52.7	30.9	0.369617			18976	15749	3414.88	2005.07
	57	33.4	0.369469			12845	9550.38	17702.2	10367.2
			#DIV/0!			12355	9149.24
	56.9	28.6	0.334503			23476	33726.2	10477.9	5271.06
	43.8	40.5	0.480427			6497	5717.68	4963.61	4586.77
	44.2	37.8	0.460976			1135	1021.62	4933.08	4216.16
	51.6	42.9	0.453968			6472	4521.26	18402.6	15323.6
	42.4	37.4	0.468672			15145	10140.1	3037.74	2679.94
	29.8	40.2	0.574286			7084	2785.55	434.4	587.22
			#DIV/0!			7511	4679.16
	47.7	41	0.462232			7417	6097.6	2433.27	2087.99
	46.3	34.8	0.4291			5346	2713.11	5790.1	4350
	42.3	41.3	0.494019			2279	855.95	1408.71	1376.84
	43	39.1	0.476248			3229	978.51	2451.09	2228.07
	29.2	55.5	0.655254			7069	3512.31	115.76	219.64
			#DIV/0!
	56.1	32.9	0.369663					3842.08	2255.52
	46.3	39.1	0.457845					1471.43	1241.68
	55.1	34	0.381594					529.4	326.55
	52.9	36.2	0.406285					581.24	397.27
	49.6	33.9	0.405988					2086.74	1425.57

## Sheet: 2014
	Total efficiency	Technical efficency	Scale efficiency	Framland occupation tax	urbanization rate	Industrial structure	Energy saving technology level	Government land transfer area	(Unit: hectares)		Secondary industry	Tertiary industry	Secondary and tertiary industries	Total energy consumption	Industrial structure	Unit energy consumption
Beijing	0.851951	0.927027	0.973417	11.4108	85	76.2724	0.54592	1810.74			2855.55	9179.19	12034.7	0.762724	6570	0.54592
Tianjin	1	1	1	12.7789	78.01	46.0592	0.794535	5693.72			3987.84	3405.16	7393	0.460592	5874	0.794535
Hebei	0.919148	1	0.946508	13.1272	43	40.3796	1.69143	13776.5			8959.83	6068.31	15028.1	0.403796	25419	1.69143
Shanxi	1	1	1	2.712	45.99	41.9567	2.26372	3767.64			3993.8	2886.92	6880.72	0.419567	15576	2.26372
Inner Mongolia	1	1	1	32.1657	53.4	41.9566	1.74153	10830.1			5114	3696.65	8810.65	0.419566	15344	1.74153
Liaoning	0.676527	0.681701	0.997579	69.5575	60.35	42.6977	1.38517	14841			7906.34	5891.25	13797.6	0.426977	19112	1.38517
Jilin	0.621542	0.663513	0.967693	15.2018	53.32	43.7628	1.22226	3208.74			3541.92	2756.26	6298.18	0.437628	7698	1.22226
Heiongjiang	0.607546	0.661805	0.993099	5.2242	55.5	45.3666	1.40824	3750.98			4060.72	3371.95	7432.67	0.453666	10467	1.40824
Shanghai	1	1	1	8.5545	88.6	59.8076	0.694251	2460.24			6001.78	8930.85	14932.6	0.598076	10367	0.694251
Jiangsu	0.987955	1	0.990145	42.6602	55.6	42.3323	0.736409	26106.9			18566.4	13629.1	32195.4	0.423323	23709	0.736409
Zhejiang	1	1	1	27.3851	57.9	45.4421	0.71319	12676			11908.5	9918.78	21827.3	0.454421	15567	0.71319
Anhui	0.631797	0.651217	0.978044	27.3153	42.1	42.7453	1.03836	9235.18			4905.22	3662.15	8567.37	0.427453	8896	1.03836
Fujian	1	1	1	16.8367	51.4	45.672	0.806601	4588.3			6005.3	5048.49	11053.8	0.45672	8916	0.806601
Jiangxi	0.63519	0.66052	0.987217	22.916	43.18	40.2206	0.886598	7640.7			3919.45	2637.07	6556.52	0.402206	5813	0.886598
Shandong	1	1	1	101.086	48.32	38.3703	1.05706	31812			18901.8	11768.2	30670	0.383703	32420	1.05706
Henan	0.838087	0.884731	0.967055	29.6233	37.7	34.1139	1.18189	8408.82			11010.5	5700.91	16711.4	0.341139	19751	1.18189
Hubei	0.699182	0.711175	0.987742	19.0469	46	45.9205	1.22774	7007.06			6038.08	5127.12	11165.2	0.459205	13708	1.22774
Hunan	0.789073	0.810659	0.998552	30.2559	43.2	48.7179	1.20207	4565.58			5687.19	5402.81	11090	0.487179	13331	1.20207
Guangdong	1	1	1	31.1359	63.4	48.1758	0.657926	9692.56			19419.7	18052.6	37472.3	0.481758	24654	0.657926
Guangxi	0.629688	0.66366	0.956124	33.6245	39.2	46.3305	1.1229	5667.99			3381.54	2919.13	6300.67	0.463305	7075	1.1229
Hainan	0.434224	0.791484	0.580041	2.8934	49.13	62.8001	1.03438	1630.97			443.43	748.59	1192.02	0.628001	1233	1.03438
Chongqing	0.681864	0.717658	0.980559	14.8903	51.59	41.7753	1.18686	3684.93			3448.77	2474.44	5923.21	0.417753	7030	1.18686
Sichuan	0.697631	0.724868	0.991355	25.9586	38.7	43.6483	1.37037	9871.01			6711.87	5198.8	11910.7	0.436483	16322	1.37037
Guizhou	1	1	1	5.6251	29.89	56.0845	2.25017	1752			1476.62	1885.79	3362.41	0.560845	7566	2.25017
Yunnan	0.640549	0.692215	0.975664	13.9581	34	49.3835	1.57424	5613.68			2582.53	2519.62	5102.15	0.493835	8032	1.57424
Shaanxi	0.80037	0.856454	0.992867	12.4533	43.5	42.5972	1.08995	2952.05			4236.42	3143.74	7380.16	0.425972	8044	1.08995
Gansu	0.620843	0.712436	0.904854	1.829	32.65	47.1636	1.89655	1715.42			1527.24	1363.27	2890.51	0.471636	5482	1.89655
Qinghai	0.756168	1	0.786893	0.4082	41.9	40.9233	2.411	709.55			575.33	398.54	973.87	0.409233	2348	2.411
Ningxia	0.809125	1	0.957728	0.1093	46.1	45.9798	2.76332	1760.43			662.32	563.74	1226.06	0.459798	3388	2.76332
Xinjiang	0.646097	0.77199	0.982903	2.1905	39.85	45.1402	2.1397	3473.68			1929.59	1587.72	3517.31	0.451402	7526	2.1397

## Sheet: 2015
	Total efficiency	Technical efficency	Scale efficiency	Framland occupation tax	urbanization rate	Industrial structure	Energy saving technology level	Government land transfer area		Industrial structure	Urbanization rate	urban population	Town population	Rural population	Urbanization rate	Secondary industry	Tertiary industry	Secondary and tertiary industries	Coal consumption	Crude oil consumption	Conversion coefficient of standard coal		natural gas	Conversion coefficient of standard coal		Total energy consumption	Industrial structure	Unit energy consumption
Beijing	0.879702	0.931822	0.956176	10.1853	85.9595	75.7786	0.308797	2152.53		0.757786	0.859595	15563215	1295477	2753676	0.859595	3388.38	10600.8	13989.2	2634.62	1116.29	1.4286	1594.73	74.7853	1.21	90.4902	4319.84	0.757786	0.308797
Tianjin	1	1	1	12.3307	79.4353	46.6869	0.779045	5282.59		0.466869	0.794353	8858126	1419767	2660800	0.794353	4840.23	4238.65	9078.88	4806.79	1566.79	1.4286	2238.32	22.9309	1.21	27.7464	7072.86	0.466869	0.779045
Hebei	1	1	1	21.438	43.9436	39.9506	1.65414	15710.7		0.399506	0.439436	14388021	17187307	40278882	0.439436	10707.7	7123.77	17831.5	27464.7	1396.65	1.4286	1995.25	29.4694	1.21	35.658	29495.6	0.399506	1.65414
Shanxi	1	1	1	3.869	48.0524	39.466	3.45811	4768.03		0.39466	0.480524	9414053	7746486	18551562	0.480524	5234	3412.38	8646.38	29865.1		1.4286	0	28.93	1.21	35.0053	29900.1	0.39466	3.45811
Inner Mongolia	1	1	1	31.5298	55.5331	39.7952	2.57735	15160.6		0.397952	0.555331	8011564	5708610	10986117	0.555331	6367.69	4209.02	10576.7	27004	140.744	1.4286	201.067	45.2953	1.21	54.8073	27259.9	0.397952	2.57735
Liaoning	0.691239	0.706068	0.999806	96.4313	62.1491	40.7066	1.56313	22160.4		0.407066	0.621491				#DIV/0!			0			1.4286	0		1.21	0	0	0.407066	1.56313
Jilin	0.610804	0.645366	0.976131	11.5824	53.3577	40.8421	1.43777	6750.32		0.408421	0.533577	22021184	5166779	16558360	0.621491	9976.82	6849.37	16826.2	16908.4	6558.91	1.4286	9370.06	19.0202	1.21	23.0145	26301.5	0.408421	1.43777
Heiongjiang	0.605392	0.63618	0.981989	15.7595	55.6552	42.5956	1.68379	7350.06		0.425956	0.556552	10196745	4451454	12804616	0.533577	4506.31	3111.12	7617.43	9582.66	939.97	1.4286	1342.84	22.01	1.21	26.6321	10952.1	0.425956	1.68379
Shanghai	1	1	1	12.1372	89.2955	57.6684	0.52592	1933.94		0.576684	0.892955	14122516	7201199	16990276	0.556552	5204.11	3861.59	9065.7	12219.1	2106.53	1.4286	3009.39	29.9	1.21	36.179	15264.7	0.576684	0.52592
Jiangsu	0.98551	1	0.98838	58.9821	60.2224	44.0563	0.706456	29262.4		0.440563	0.602224				#DIV/0!			0			1.4286	0		1.21	0	0	0.440563	0.706456
Zhejiang	1	1	1	44.0533	61.6427	45.7626	0.684287	17607.5		0.457626	0.616427	17640842	2914256	2464098	0.892955	7218.32	9833.51	17051.8	5875.52	2126.5	1.4286	3037.92	45.0104	1.21	54.4626	8967.9	0.457626	0.684287
Anhui	0.607537	0.625713	0.990188	45.5748	42.9864	39.4503	1.32386	12588.1		0.394503	0.429864	30166466	17205022	31289453	0.602224	21753.9	17131.5	38885.4	23100.5	2998.55	1.4286	4283.73	71.573	1.21	86.6033	27470.8	0.394503	1.32386
Fujian	1	1	1	18.105	57.0874	43.748	0.649985	8278.63		0.43748	0.570874	20386294	13163915	20876682	0.616427	14297.9	12063.8	26361.8	13949.9	2835.41	1.4286	4050.67	31.8066	1.21	38.4859	18039	0.43748	0.649985
Jiangxi	0.64316	0.67024	0.990107	35.7445	43.7535	37.8614	0.83964	9049.66		0.378614	0.437535	12182587	13394530	33923351	0.429864	6436.62	4193.68	10630.3	13375.7	477.57	1.4286	682.257	12.4821	1.21	15.1033	14073.1	0.378614	0.83964
Shandong	1	1	1	81.3079	49.7123	40.3105	1.27525	37945.6		0.403105	0.497123	12548384	8513556	15832277	0.570874	7522.83	5850.62	13373.5	7026.24	1141.74	1.4286	1631.09	29.1	1.21	35.211	8692.54	0.403105	1.27525
Henan	0.840181	0.869672	0.983127	48.9629	38.5194	33.3155	1.37641	11992.8		0.333155	0.385194	7504291	11995669	25067837	0.437535	5122.88	3121.4	8244.28	6246.24	469.92	1.4286	671.328	3.84749	1.21	4.65546	6922.22	0.333155	1.37641
Hubei	0.737675	0.750051	0.991984	56.2463	49.6964	43.7996	1.08322	13176.3		0.437996	0.496964	28364984	19255743	48171992	0.497123	21238.5	14343.1	35581.6	37327.9	5593.4	1.4286	7990.73	47.0076	1.21	56.8792	45375.5	0.437996	1.08322
Hunan	0.778795	0.787928	0.994797	53.2073	43.3071	46.4488	0.88798	8354.97		0.464488	0.433071				#DIV/0!			0			1.4286	0		1.21	0	0	0.464488	0.88798
Guangdong	1	1	1	56.0337	66.1713	47.3666	0.512805	12937.1		0.473666	0.661713	18331493	17888274	57810172	0.385194	13226.4	6607.89	19834.3	26050	835.07	1.4286	1192.98	47.1503	1.21	57.0519	27300	0.473666	0.512805
Guangxi	0.692093	0.719273	0.984012	30.951	40.0181	42.8524	0.858114	6325.14		0.428524	0.400181	17928160	10516925	28792642	0.496964	7767.24	6053.37	13820.6	13470.1	1033.86	1.4286	1476.97	19.5604	1.21	23.6681	14970.7	0.428524	0.858114
Hainan	0.538364	0.733226	0.758578	4.2487	49.686	62.5493	1.2531	1809.29		0.625493	0.49686	12738442	15714621	37247699	0.433071	7343.19	6369.27	13712.5	11323.3	587.6	1.4286	839.445	11.2533	1.21	13.6165	12176.4	0.625493	1.2531
Chongqing	0.659937	0.694491	0.981278	30.3116	53.0254	39.7928	0.892955	5494.06		0.397928	0.530254	52388382	16641873	35290204	0.661713	23014.5	20711.5	43726.1	15983.6	4455.31	1.4286	6364.86	61.5603	1.21	74.4879	22423	0.397928	0.892955
Sichuan	0.723425	0.743018	0.997962	36.1706	40.2206	41.016	0.832166	11272		0.41016	0.402206	8352777	10065066	27605918	0.400181	4511.68	3383.11	7894.79	6206.82	396.02	1.4286	565.754	1.70065	1.21	2.05779	6774.63	0.41016	0.832166
Guizhou	0.858154	1	0.984828	10.7214	33.7785	54.7397	2.74397	3353.3		0.547397	0.337785	2324288	1984228	4362969	0.49686	571	953.67	1524.67	647.2	859.17	1.4286	1227.41	29.72	1.21	35.9612	1910.57	0.547397	2.74397
Yunnan	0.625672	0.691623	0.980252	33.7253	34.7187	47.2924	1.52946	5984.99		0.472924	0.347187				#DIV/0!			0			1.4286	0		1.21	0	0	0.472924	1.52946
Shaanxi	0.898656	0.994427	0.989739	22.3211	45.7019	40.3822	0.810842	4057.15		0.403822	0.457019	8681611	6614192	13550367	0.530254	4359.12	2881.08	7240.2	6396.9		1.4286	0	56.4206	1.21	68.2689	6465.17	0.626385	0.810842
Gansu	0.632602	0.729225	0.907608	1.9457	35.9378	43.6323	0.420908	2761.05		0.436323	0.359378	15915660	16428768	48073100	0.402206	8672.18	6030.41	14702.6	11520.4	351.76	1.4286	502.524	175.261	1.21	212.065	12235	0.403822	0.420908
Qinghai	0.768873	1	0.8237	0.4808	44.7197	38.7393	4.96479	931.69		0.387393	0.447197	5537562	6199971	23011023	0.337785	1800.06	2177.07	3977.13	10908.1		1.4286	0	4.14027	1.21	5.00972	10913.1	0.436323	4.96479
Ningxia	1	1	1	0.2383	47.9583	45.901	7.51534	3392.49		0.45901	0.479583	6324830	9634242	30007694	0.347187	3223.49	2892.31	6115.8	9349.4	0.059458	1.4286	0.0849417	3.64368	1.21	4.40885	9353.89	0.387393	7.51534
Xinjiang	0.654469	0.788712	0.973637	3.9307	42.7935	43	0.83	5535.74		0.43	0.427935	272322	408267	2321576	0.226699	163.92	274.82	438.74			1.4286	0		1.21	0	0
															#DIV/0!			0	11638.5	2104.61	1.4286	3006.64	59.1914	1.21	71.6216	14716.8
												8837175	8222162	20268042	0.457019	5446.1	3688.93	9135.03	5389.57	1400.18	1.4286	2000.3	14.2111	1.21	17.1954	7407.06
												5258935	3932250	16384078	0.359378	1984.97	1536.5	3521.47	1270.68	127.979	1.4286	182.831	23.723	1.21	28.7048	1482.22
												1368033	1148221	3110469	0.447197	744.63	470.88	1215.51	5764.92	175.769	1.4286	251.104	15.4751	1.21	18.7248	6034.75
												2059295	962727	3279328	0.479583	827.91	702.45	1530.36	8106.35	2308.44	1.4286	3297.84	80.15	1.21	96.9816	11501.2
												6071803	3263949	12480063	0.427935	2592.15	1766.69	4358.84

## Sheet: 2016
	Total efficiency	Technical efficency	Scale efficiency	Framland occupation tax	urbanization rate	Industrial structure	Energy saving technology level	Government land transfer area			Secondary industry	Tertiary industry	Secondary and tertiary industries	Total energy consumption	Industrial structure	Unit energy consumption
Beijing	1	1	1	11.57	86.2	76.7153	0.43405	254076		0.767153	3752.48	12363.2	16115.7	6995	0.767153	0.43405
Tianjin	1	1	1	11.98	80.5	46.8196	0.681584	6222.97		0.468196	5928.32	5219.24	11147.6	7598	0.468196	0.681584
Hebei	1	1	1	25.57	45.6	39.2557	1.36501	15897.5		0.392557	13126.9	8483.17	21610	29498	0.392557	1.36501
Shanxi	1	1	1	6.19	49.68	37.3803	1.72846	7100.98		0.373803	6635.26	3960.87	10596.1	18315	0.373803	1.72846
Inner Mongolia	1	1	1	30.65	56.62	38.4254	1.43539	17169		0.384254	8037.69	5015.89	13053.6	18737	0.384254	1.43539
Liaoning	0.69253	0.740019	0.964717	140.4	64.05	40.17	1.1182	28719.1		0.4017	12152.1	8158.98	20311.1	22712	0.4017	1.1182
Jilin	0.687503	0.740961	0.973013	39.69	53.4	39.6056	0.979724	7650.39		0.396056	5611.48	3679.91	9291.39	9103	0.396056	0.979724
Heiongjiang	0.67209	0.709589	0.976903	17.8	56.5	41.8177	1.11383	9254.07		0.418177	6330.53	4549.97	10880.5	12119	0.418177	1.11383
Shanghai	1	1	1	15.1	89.3	58.4291	0.590957	2578.21		0.584291	7927.89	11142.9	19070.8	11270	0.584291	0.590957
Jiangsu	0.91215	1	0.940734	54.33	61.9	45.2644	0.599168	33478.8		0.452644	25203.3	20842.2	46045.5	27589	0.452644	0.599168
Zhejiang	1	1	1	51.38	62.3	46.1359	0.580007	15085.7		0.461359	16555.6	14180.2	30735.8	17827	0.461359	0.580007
Anhui	0.631652	0.655858	0.996721	41.99	44.8	37.4545	0.795614	14325.8		0.374545	8309.38	4975.95	13285.3	10570	0.374545	0.795614
Fujian	0.864977	1	0.996376	24.62	58.1	43.1325	0.667986	11147.7		0.431325	9069.2	6878.74	15947.9	10653	0.431325	0.667986
Jiangxi	0.653421	0.70028	0.990762	47.2	45.7	38.0265	0.671855	12518.6		0.380265	6390.55	3921.2	10311.8	6928	0.380265	0.671855
Shandong	0.90505	1	0.929502	97.37	50.95	41.9708	0.897168	33872.5		0.419708	24017.1	17370.9	41388	37132	0.419708	0.897168
Henan	0.804871	0.864382	0.971428	61.18	40.57	34.1252	0.984764	15317.7		0.341252	15427.1	7991.72	23418.8	23062	0.341252	0.984764
Hubei	0.690495	0.720485	0.999936	50.63	51.83	42.4722	0.971637	15646.4		0.424722	9815.94	7247.02	17063	16579	0.424722	0.971637
Hunan	0.759834	0.810519	0.9978	48.06	45.1	44.6086	0.956186	10097.7		0.446086	9361.99	7539.54	16901.5	16161	0.446086	0.956186
Guangdong	1	1	1	50.84	66.5	47.6757	0.563457	12029		0.476757	26447.4	24097.7	50545.1	28480	0.476757	0.563457
Guangxi	0.698876	0.749249	0.982168	33.9	41.8	41.3322	0.888083	6998.03		0.413322	5675.32	3998.33	9673.65	8591	0.413322	0.888083
Hainan	0.536148	0.898729	0.626474	7.04	50.5	61.6567	0.859168	1746.66		0.616567	714.5	1148.93	1863.43	1601	0.616567	0.859168
Chongqing	0.652899	0.73169	0.984111	44.36	55.02	39.5317	0.959108	6514.31		0.395317	5543.04	3623.81	9166.85	8792	0.395317	0.959108
Sichuan	0.720184	0.769376	0.982614	48.79	41.83	38.8737	1.0916	13098.4		0.388737	11029.1	7014.04	18043.2	19696	0.388737	1.0916
Guizhou	0.776604	0.903529	0.938219	27.58	34.96	55.8984	1.82249	5238.81		0.558984	2194.33	2781.29	4975.62	9068	0.558984	1.82249
Yunnan	0.629346	0.716493	0.958177	46.82	36.8	49.4752	1.27504	8259.58		0.494752	3780.32	3701.79	7482.11	9540	0.494752	1.27504
Shaanxi	1	1	1	28.99	47.3	38.5764	0.864463	4988.98		0.385764	6935.59	4355.81	11291.4	9761	0.385764	0.864463
Gansu	0.607867	0.700993	0.908093	3.17	37.15	45.2317	1.49622	6116.7		0.452317	2377.83	1963.79	4341.62	6496	0.452317	1.49622
Qinghai	0.726975	1	0.857605	0.84	46.22	35.647	2.10445	1489.88		0.35647	975.18	540.18	1515.36	3189	0.35647	2.10445
Ningxia	1	1	1	0.67	49.82	44.9368	2.25018	4106.33		0.449368	1056.15	861.92	1918.07	4316	0.449368	2.25018
Xinjiang	0.65037	0.731738	0.976774	6.49	43.54	41.0366	1.81447	5535.74		0.410366	3225.9	2245.12	5471.02	9927	0.410366	1.81447

## Sheet: 2017
	Total efficiency	Technical efficency	Scale efficiency	Framland occupation tax	urbanization rate	Industrial structure	Energy saving technology level	Government land transfer area			Secondary industry	Tertiary industry	Secondary and tertiary industries	Total energy consumption	Industrial structure	Unit energy consumption
Beijing	0.902293	1	0.975425	10.27	86.2	77.104	0.404869	128001			4059.27	13669.9	17729.2	7178	0.77104	0.404869		254076	1926.42	128001
Tianjin	1	1	1	15.55	81.55	47.6209	0.645167	5305.35			6663.82	6058.46	12722.3	8208	0.476209	0.645167		6222.97	4387.72	5305.35
Hebei	0.956025	1	0.992371	48.25	46.8	40.1259	1.29338	17875.2			14003.6	9384.78	23388.3	30250	0.401259	1.29338		15897.5	19852.9	17875.2
Shanxi	1	1	1	8.95	51.26	41.0263	1.69398	7214.77			6731.56	4682.95	11414.5	19336	0.410263	1.69398		7100.98	7328.55	7214.77
Inner Mongolia	1	1	1	65.83	57.74	39.014	1.37098	15566.8			8801.5	5630.5	14432	19786	0.39014	1.37098		17169	13964.5	15566.8
Liaoning	0.643562	0.773228	0.857498	225.2	65.65	41.6918	1.03682	22809.5			13230.5	9460.12	22690.6	23526	0.416918	1.03682		28719.1	16899.9	22809.5
Jilin	0.635002	0.698622	0.974684	59.63	53.7	39.4254	0.897016	7270.27			6376.77	4150.36	10527.1	9443	0.394254	0.897016		7650.39	6890.14	7270.27
Heiongjiang	0.585217	0.669066	0.977591	17.91	56.9	47.8524	1.10193	8715.78			6037.61	5540.31	11577.9	12758	0.478524	1.10193		9254.07	8177.5	8715.78
Shanghai	1	1	1	12.04	89.3	60.8317	0.566573	1957.85			7854.77	12199.1	20053.9	11362	0.608317	0.566573		2578.21	1337.49	1957.85
Jiangsu	0.807398	1	0.895941	57.96	63	46.4416	0.569709	34825			27122	23518	50639.9	28850	0.464416	0.569709		33478.8	36171.2	34825
Zhejiang	0.82005	1	0.949983	64.73	63.2	47.5222	0.5478	15289.5			17316.3	15681.1	32997.4	18076	0.475222	0.5478		15085.7	15493.4	15289.5
Anhui	0.588526	0.625636	0.996009	50.61	46.5	37.44	0.755522	16738.1			9404.84	5628.48	15033.3	11358	0.3744	0.755522		14325.8	19150.3	16738.1
Fujian	0.774455	1	0.928605	30.9	59.6	43.1637	0.623986	10885.8			10187.9	7737.13	17925.1	11185	0.431637	0.623986		11147.7	10624	10885.8
Jiangxi	0.573699	0.674908	0.99043	71.76	47.51	39.2528	0.632883	14077.1			6942.59	4486.06	11428.6	7233	0.392528	0.632883		12518.6	15635.7	14077.1
Shandong	0.806683	1	0.855682	153.59	52.43	43.7243	0.850595	38131.6			25735.7	19995.8	45731.5	38899	0.437243	0.850595		33872.5	42390.7	38131.6
Henan	0.720713	0.861252	0.93243	78.15	42.43	35.4535	0.915494	17431			16672.2	9157.57	25829.8	23647	0.354535	0.915494		15317.7	19544.4	17431
Hubei	0.631458	0.67995	0.999801	69.29	53.5	42.3086	0.911004	17029			11193.1	8208.58	19401.7	17675	0.423086	0.911004		15646.4	18411.7	17029
Hunan	0.712686	0.824617	0.96991	64.72	46.65	45.1362	0.874359	10349.6			10506.4	8643.6	19150	16744	0.451362	0.874359		10097.7	10601.4	10349.6
Guangdong	1	1	1	69.67	67.4	48.9107	0.537507	13226.6			27701	26519.7	54220.7	29144	0.489107	0.537507		12029	14424.1	13226.6
Guangxi	0.641533	0.729815	0.987309	90.68	43.53	42.4875	0.84279	7827.57			6247.43	4615.3	10862.7	9155	0.424875	0.84279		6998.03	8657.12	7827.57
Hainan	0.500929	0.91346	0.587371	14.55	51.6	62.4781	0.787313	1832.43			804.47	1339.53	2144	1688	0.624781	0.787313		1746.66	1918.21	1832.43
Chongqing	0.609789	0.714375	0.978308	52.86	56.98	42.9282	0.886186	7395.74			5975.18	4494.41	10469.6	9278	0.429282	0.886186		6514.31	8277.18	7395.74
Sichuan	0.649625	0.758563	0.960722	80.84	43.53	40.0587	0.999971	14289.5			12333.3	8242.31	20575.6	20575	0.400587	0.999971		13098.4	15480.6	14289.5
Guizhou	0.720513	0.880144	0.966812	71.38	36.41	55.077	1.6573	7249.02			2677.54	3282.75	5960.29	9878	0.55077	1.6573		5238.81	9259.23	7249.02
Yunnan	0.585472	0.709953	0.966332	67.01	39.31	48.94	1.20556	8139.07			4419.2	4235.72	8654.92	10434	0.4894	1.20556		8259.58	8018.56	8139.07
Shaanxi	1	1	1	44.25	50.02	38.2898	0.812167	6744.51			8073.87	5009.65	13083.5	10626	0.382898	0.812167		4988.98	8500.04	6744.51
Gansu	0.564797	0.683324	0.893797	2.33	38.75	46.6068	1.4389	7413.91			2600.09	2269.61	4869.7	7007	0.466068	1.4389		6116.7	8711.13	7413.91
Qinghai	0.682651	1	0.821304	0.93	47.44	36.3672	2.05286	1509.87			1092.34	624.29	1716.63	3524	0.363672	2.05286		1489.88	1529.86	1509.87
Ningxia	1	1	1	3.13	50.67	45.8716	2.12989	4792.68			1159.37	982.52	2141.89	4562	0.458716	2.12989		4106.33	5479.02	4792.68
Xinjiang	0.636287	0.757782	0.985203	17.58	43.98	43.7073	1.91293	10459.6			3481.56	2703.18	6184.74	11831	0.437073	1.91293		5535.74	15383.5	10459.6

[truncated: 4 more sheets: 2018, 2019, 2020, 2021]
